# Supplementary material for: MicroRNA biogenesis is broadly disrupted by inhibition of the splicing factor SF3B1
Source: Nucleic Acids Res. 2024 Jun 17;52(15):9210–29. doi: 10.1093/nar/gkae505 (PMC11347158; doi:10.1093/nar/gkae505)
Supplement: gkae505_Supplemental_Files [file gkae505_supplemental_files.zip]

Archive with 2 entries (2 files):
- Downie et al Supplementary Table 4.xlsx
- Revised Downie et al Supplementary NAR-03012.pdf
