# Supplementary material for: MicroRNA biogenesis is broadly disrupted by inhibition of the splicing factor SF3B1
Source: Nucleic Acids Res. 2024 Jun 17;52(15):9210–29. doi: 10.1093/nar/gkae505 (PMC11347158; doi:10.1093/nar/gkae505)
Supplement: gkae505_Supplemental_Files [file gkae505_supplemental_files.zip › Downie et al Supplementary Table 4.xlsx]

## Sheet: All miRs (CPM)
readsCPM
Gene Name	Control A	Control B	Control C	Control D	DMSO A	DMSO B	DMSO C	DMSO D	PlaB A	PlaB B	PlaB C	PlaB D	CPM>100	MirGeneDB 2.1	Deseq2	PlaB>Ctrl
hsa-miR-100-5p	885.668	796.681	920.168	902.369	1110.76	794.578	780.342	825.963	932.197	728.9	798.178	916.736	YES	YES	YES	YES
hsa-miR-101-3p	4204.67	5059.57	4448.49	3939.02	3290.77	4213.13	4147.54	4178.07	4963.18	4710.82	3790.09	3460.78	YES	YES	YES	YES
hsa-miR-103a-3p	32664.2	15477.4	17909.9	36754.7	21306.4	19147.1	29266.8	37639.7	34025.5	28115.4	33994.1	37906.9	YES	YES	YES	YES
hsa-miR-106b-3p	845.492	723.99	742.979	623.912	730.882	587.921	640.925	543.022	800.809	619.792	714.093	621.622	YES	YES	YES	YES
hsa-miR-106b-5p	2171.3	2300.22	2746.7	2373.8	2676.12	2789.42	2784.4	2722.22	2213.23	2271.56	2553.92	2728.75	YES	YES	YES	YES
hsa-miR-10b-5p	578.053	302.881	351.066	234.49	1118.49	352.874	421.208	365.74	785.7	309.644	364.576	269.474	YES	YES	YES	YES
hsa-miR-122-3p	3372.97	3999.28	4424.75	4274.84	5560.74	5777.25	5662.9	4304.56	3266.3	4195.09	6066.03	3753.8	YES	YES	YES	YES
hsa-miR-122-5p	83290	55353.3	69948.2	88379.9	105331	66715.5	72730	91575.7	90873.8	59152	87000.1	81789.4	YES	YES	YES	YES
hsa-miR-125a-5p	7139.91	6492.51	6513.49	6627.29	9103.82	6625.55	6246.68	6413.66	7600.79	6369.16	6367.85	6461.63	YES	YES	YES	YES
hsa-miR-125b-5p	2740.95	2170.72	2639.07	2724.28	3058.06	2250.95	2431.67	2620.63	2699.36	2027.08	2395.79	2676.95	YES	YES	YES	YES
hsa-miR-126-3p	510.293	468.734	468.088	385.234	497.134	522.291	631.565	417.045	469.712	513.21	559.101	485.054	YES	YES	YES	YES
hsa-miR-1269a	5489.7	4343.94	4715.65	4480.44	5099.94	3524.78	4353.96	4320.3	5780.41	3817.76	4840.52	4575.83	YES	YES	YES	YES
hsa-miR-1269b	2477.71	2094.26	2091.49	1802.23	2470.98	1827.25	1905.53	2030.36	2726.3	1922.01	2257.74	2268.29	YES	YES	YES	YES
hsa-miR-128-3p	4530.28	4783.43	4970.67	4722.89	5353.79	5092.26	4657.42	4724.14	4497.41	4778.51	4326.6	4865.19	YES	YES	YES	YES
hsa-miR-1307-3p	617.629	395.207	421.721	360.948	408.995	374.547	375.885	343.389	519.639	422.792	361.439	415.461	YES	YES	YES	YES
hsa-miR-130a-3p	902.458	742.789	946.111	926.237	1320.02	1132.19	1237.51	1183.07	982.782	854.677	1261.9	1190.92	YES	YES	YES	YES
hsa-miR-130b-3p	702.178	328.365	562.478	609.675	791.703	566.858	640.433	657.316	668.764	421.277	719.74	709.005	YES	YES	YES	YES
hsa-miR-130b-5p	1022.99	823.418	1083	1049.34	1114.11	691.402	932.568	930.097	1136.51	666.264	1010.27	904.178	YES	YES	YES	YES
hsa-miR-140-5p	456.925	437.402	434.416	434.645	448.941	458.798	465.053	432.792	491.391	365.713	404.109	457.845	YES	YES	YES	YES
hsa-miR-148a-3p	14854.3	16707.3	14538.9	11119.9	12713.9	13284.4	15779.3	11776.3	16340.7	15131.1	12647.2	13046.2	YES	YES	YES	YES
hsa-miR-148a-5p	329.202	339.644	326.778	407.008	185.555	149.575	154.689	160.011	155.695	146.487	156.875	191.51	YES	YES	YES	YES
hsa-miR-148b-3p	2218.67	2354.12	2030.22	1682.47	2147.8	2274.15	2469.11	1721.01	2116	2247.31	2258.99	1939.17	YES	YES	YES	YES
hsa-miR-151a-3p	5697.78	5186.16	4828.26	4888.29	5123.65	4417.95	4408.15	4576.32	5703.55	4964.4	4280.79	5218.9	YES	YES	YES	YES
hsa-miR-151a-5p	8120.32	3545.17	4315.46	8474.74	4489.67	3713.12	7717.21	7937.06	8775.4	7101.09	8060.84	7394.58	YES	YES	YES	YES
hsa-miR-15a-5p	1336	1280.46	1293.31	1374.28	1564.08	1677.37	1415.85	1525.44	1271.18	1188.06	1377.99	1436.85	YES	YES	YES	YES
hsa-miR-15b-5p	3295.02	3172.52	3915.82	3243.51	3742.81	3422.52	3527.31	3120.47	3234.77	3429.82	3836.52	3215.9	YES	YES	YES	YES
hsa-miR-16-2-3p	675.194	810.885	1016.21	1104.62	1022.62	957.889	844.386	888.951	713.436	759.207	863.438	856.562	YES	YES	YES	YES
hsa-miR-16-5p	52039.7	49368.8	57966.2	54408.1	63512.8	62487.2	69925.4	61334.6	54748.7	57508.3	65972.7	59217.4	YES	YES	YES	YES
hsa-miR-17-5p	2815.91	2958.62	3120.95	2995.62	3327.63	3046.14	2850.91	2872.07	2762.43	2727.19	2656.2	3092.41	YES	YES	YES	YES
hsa-miR-181a-2-3p	867.079	652.552	672.876	623.075	759.747	512.828	600.529	465.302	813.948	524.323	485.056	468.31	YES	YES	YES	YES
hsa-miR-181a-5p	6336.39	5088.82	3906.99	5463.63	4791.71	5870.05	5533.83	5277.32	5110.33	5862.01	5338.13	6438.6	YES	YES	YES	YES
hsa-miR-181b-5p	3715.97	2964.47	2639.62	3381.69	2278.98	2894.12	3046.49	2563.74	2948.34	3558.63	2742.17	3133.23	YES	YES	YES	YES
hsa-miR-182-5p	6605.63	6025.87	6262.88	6006.72	7041.83	5624.01	5388.5	6289.71	8084.96	6054.46	6486.45	6009.01	YES	YES	YES	YES
hsa-miR-183-5p	2264.24	2496.57	2370.25	2677.8	3200.57	2681.97	2114.41	2886.3	2753.23	2188.21	3513.99	2672.77	YES	YES	YES	YES
hsa-miR-185-5p	632.62	547.274	544.262	677.51	640.94	620.888	503.971	723.86	804.751	578.877	660.756	649.878	YES	YES	YES	YES
hsa-miR-191-5p	5178.49	5495.72	6615.6	7370.96	8031.72	7611.22	6163.92	6745.87	6166.69	5944.85	8545.9	7950.8	YES	YES	YES	YES
hsa-miR-192-5p	19596.2	18018.3	15276.9	18315.8	19806	18556.7	14345.7	19330.4	21407.7	17433	16481.9	19334.1	YES	YES	YES	YES
hsa-miR-193a-5p	307.016	248.989	231.836	312.375	283.488	254.888	271.445	270.241	283.141	173.764	267.314	276.8	YES	YES	YES	YES
hsa-miR-194-5p	30047.9	23523.2	21871	23711.2	23180.5	23719.8	32712.8	26562.4	31575.8	30291	26129.7	27888.2	YES	YES	YES	YES
hsa-miR-196a-5p	1695.78	1983.14	1842.54	1689.59	2402.94	2545.52	2110.96	1681.9	1874.25	2208.42	2315.47	1711.55	YES	YES	YES	YES
hsa-miR-197-3p	1141.71	729.421	804.25	881.433	1433.67	971.931	867.047	897.587	1166.72	816.792	927.442	1048.59	YES	YES	YES	YES
hsa-miR-19a-3p	739.955	1209.02	1282.27	948.011	821.856	1207.28	1279.88	1028.14	799.495	1019.35	1217.35	956.503	YES	YES	YES	YES
hsa-miR-19b-3p	1521.29	1879.53	2060.58	1989.82	2190.84	2530.26	2515.91	2012.59	1567.46	2038.19	2110.28	1996.2	YES	YES	YES	YES
hsa-miR-200b-3p	755.546	1324.74	661.836	712.265	723.151	1164.85	594.617	528.291	806.065	1215.84	618.086	558.832	YES	YES	YES	YES
hsa-miR-200c-3p	188.887	160.84	214.172	162.887	224.471	182.542	201.983	199.125	184.6	198.01	170.68	177.382	YES	YES	YES	YES
hsa-miR-20a-5p	2354.79	2874.24	3267.78	2584.42	2720.45	3229.59	3229.26	2711.56	2646.81	2649.4	2503.72	2529.92	YES	YES	YES	YES
hsa-miR-21-3p	2425.54	2302.31	1724.42	1491.95	628.569	891.649	707.924	540.99	662.195	895.087	621.851	892.666	YES	YES	YES	YES
hsa-miR-21-5p	189206	307112	238682	199187	142623	251842	213203	189215	164824	265473	191172	178256	YES	YES	YES	YES
hsa-miR-217-5p	488.107	308.312	407.369	472.749	604.086	335.17	411.847	404.346	527.522	304.592	426.071	421.74	YES	YES	YES	YES
hsa-miR-221-3p	853.887	1033.97	1002.97	959.736	1108.44	1244.83	1208.94	861.521	998.548	1102.19	992.702	993.13	YES	YES	YES	YES
hsa-miR-222-3p	1836.1	2256.36	2298.49	1680.38	1828.24	2127.32	2169.59	1570.14	2016.15	2100.83	1968.46	1700.57	YES	YES	YES	YES
hsa-miR-22-3p	9577.45	13058.1	11573	9277.03	10802.9	14539.3	16345.3	10452.5	10183.2	12317	15627.8	9909.33	YES	YES	YES	YES
hsa-miR-22-5p	300.42	381.839	330.642	389.84	300.239	342.496	288.687	308.847	312.046	253.069	242.214	274.183	YES	YES	YES	YES
hsa-miR-23a-3p	3365.18	5256.34	4102.39	3642.56	4055.16	5301.05	3690.37	3600.51	3739.3	5031.08	4100.07	3597.35	YES	YES	YES	YES
hsa-miR-23b-3p	6735.15	7348.52	6648.72	6895.28	7405.47	7719.89	6423.54	6506.11	6911	6974.81	7267.06	6804.35	YES	YES	YES	YES
hsa-miR-24-3p	20800.9	15555.1	12189.6	20391	12508.8	16530.5	25336	20396.6	21307.2	23601.6	28720	20018	YES	YES	YES	YES
hsa-miR-25-3p	18090.5	15258.1	16035.3	14024.2	16029.7	12050.5	13064.8	13779.3	18758.9	14167.8	12956	14744.7	YES	YES	YES	YES
hsa-miR-25-5p	494.103	329.2	440.488	623.912	388.636	228.025	241.394	311.387	296.937	202.051	352.654	395.054	YES	YES	YES	YES
hsa-miR-26b-5p	3151.71	3754.47	4137.17	4236.32	4272.16	4642.62	4911.63	4583.94	3497.55	4199.63	4954.1	4182.34	YES	YES	YES	YES
hsa-miR-27a-3p	1729.96	2456.47	1841.99	1466.82	1883.13	3018.66	2016.38	1435.02	1457.75	2567.57	1622.08	1798.41	YES	YES	YES	YES
hsa-miR-27b-3p	18081.5	18314.5	16289.8	16572.6	16282	17869.3	14889.6	15319.9	17009.5	16942	14500.2	17448.8	YES	YES	YES	YES
hsa-miR-28-5p	876.074	1118.36	1013.45	715.615	843.504	1149.59	1085.29	790.405	1003.15	1109.77	1274.45	794.818	YES	YES	YES	YES
hsa-miR-29a-3p	2429.74	2685.4	2861.52	2277.07	2468.15	2616.64	2592.27	2233.05	2472.06	2710.01	2250.84	2287.13	YES	YES	YES	YES
hsa-miR-30a-5p	578.652	391.447	565.238	554.821	652.021	568.079	691.175	825.963	679.276	463.202	462.466	807.899	YES	YES	YES	YES
hsa-miR-30c-5p	11477.7	12027.1	12012.4	9756.48	10448.1	11864.6	13429.4	8923.04	12276.9	11696.7	10215.7	10211.8	YES	YES	YES	YES
hsa-miR-30d-5p	17544.3	13270.8	14747.5	15064.8	16427.6	14700.1	12855.9	15150.8	16248.1	15022.5	12594.5	16468.3	YES	YES	YES	YES
hsa-miR-30e-3p	1184.89	1038.57	1116.12	1192.13	956.899	818.083	992.178	873.204	1005.12	830.431	977.642	839.818	YES	YES	YES	YES
hsa-miR-30e-5p	24822.1	22074.8	22197.7	21782.9	20352.3	21144.7	22381.1	22931.4	23979.6	20853.2	19030.1	26545	YES	YES	YES	YES
hsa-miR-320a-3p	6425.14	4514.81	6073.55	5755.48	5890.1	5107.22	5943.71	5297.13	6778.3	4952.78	6012.69	6468.43	YES	YES	YES	YES
hsa-miR-339-3p	815.51	647.121	597.254	620.981	548.935	558.616	527.125	526.767	662.195	532.405	574.788	523.251	YES	YES	YES	YES
hsa-miR-339-5p	465.92	385.599	401.849	331.218	448.426	450.556	371.451	291.576	438.836	381.877	355.791	370.462	YES	YES	YES	YES
hsa-miR-342-3p	165.501	121.988	134.134	140.694	219.059	121.797	194.1	133.089	173.432	117.695	154.992	175.289	YES	YES	YES	YES
hsa-miR-345-5p	964.221	527.639	610.501	778.843	642.744	439.567	463.575	691.35	746.94	471.79	635.656	748.772	YES	YES	YES	YES
hsa-miR-362-5p	326.204	353.431	344.442	396.959	469.816	439.567	449.781	427.713	398.105	386.423	391.559	342.206	YES	YES	YES	YES
hsa-miR-365b-3p	395.762	510.093	400.745	417.895	374.204	539.69	433.524	341.865	377.083	522.302	401.599	321.799	YES	YES	YES	YES
hsa-miR-374a-3p	286.028	497.56	518.871	368.485	240.964	494.513	502.493	259.066	215.476	374.3	347.007	287.265	YES	YES	YES	YES
hsa-miR-374a-5p	1524.28	2754.34	3293.17	1835.73	2175.9	3773.25	4083	2230.51	1766.51	3279.8	2874.57	1903.59	YES	YES	YES	YES
hsa-miR-423-3p	18831.7	14928.5	16351.1	17901.7	17838.8	13655.6	13886.5	17039.9	18097.4	13590.5	16315	17970.5	YES	YES	YES	YES
hsa-miR-423-5p	1686.19	1164.73	1398.19	1684.14	2296.51	1507.65	1476.94	1620.94	1834.18	1303.23	1918.26	1729.87	YES	YES	YES	YES
hsa-miR-424-3p	133.12	147.472	192.645	237.003	181.947	163.311	173.409	175.25	149.125	140.426	196.407	212.44	YES	YES	YES	YES
hsa-miR-424-5p	189.486	327.111	261.091	270.501	186.071	313.191	250.754	252.97	180.001	272.769	176.955	229.184	YES	YES	YES	YES
hsa-miR-425-5p	8628.82	7548.21	8226.31	8079.03	8228.35	7414.94	8681.8	8215.94	8329.99	7594.6	8144.93	8319.17	YES	YES	YES	YES
hsa-miR-455-5p	256.046	232.696	215.276	245.378	231.429	285.718	152.719	247.382	298.908	251.049	134.912	245.928	YES	YES	YES	YES
hsa-miR-483-3p	1270.04	651.298	772.786	757.488	1188.07	746.042	807.93	634.457	1193	658.182	737.31	660.343	YES	YES	YES	YES
hsa-miR-500a-3p	461.123	368.47	411.785	419.152	411.315	350.127	365.047	450.571	388.908	342.982	346.379	364.706	YES	YES	YES	YES
hsa-miR-501-3p	160.703	208.883	206.996	239.515	229.883	210.626	241.394	202.681	167.52	189.423	224.017	217.672	YES	YES	YES	YES
hsa-miR-502-3p	226.664	227.683	275.443	269.245	292.508	309.223	258.636	270.749	236.498	226.802	248.489	295.114	YES	YES	YES	YES
hsa-miR-503-5p	155.906	228.936	177.741	177.124	138.393	188.037	136.954	178.298	178.031	193.464	152.482	166.917	YES	YES	YES	YES
hsa-miR-532-5p	621.227	549.781	579.59	579.108	675.216	624.246	474.905	615.154	620.808	579.382	442.386	623.715	YES	YES	YES	YES
hsa-miR-615-3p	679.392	607.015	621.541	616.794	750.984	645.919	450.766	570.453	621.465	596.556	466.231	635.75	YES	YES	YES	YES
hsa-miR-652-3p	675.194	497.56	589.526	828.672	822.372	564.111	526.14	875.744	704.239	452.595	677.698	756.098	YES	YES	YES	YES
hsa-miR-660-5p	206.876	240.634	214.172	279.714	231.687	273.203	183.262	302.751	225.987	198.515	224.017	283.079	YES	YES	YES	YES
hsa-miR-7-5p	23192.3	23271.3	24785.5	25829.5	20034.6	24628.6	28073.1	26382.5	25106.3	27107.2	27748	24406.5	YES	YES	YES	YES
hsa-miR-885-5p	3682.99	2572.19	3461.53	3738.87	4215.98	2672.2	3609.08	3378.52	3776.09	2917.11	3425.51	3410.55	YES	YES	YES	YES
hsa-miR-92a-3p	140707	114706	146859	140913	176295	127583	122316	140511	144858	117799	133596	142016	YES	YES	YES	YES
hsa-miR-92b-3p	538.476	457.455	527.151	477.356	889.12	683.465	761.129	810.216	577.45	490.479	550.943	539.995	YES	YES	YES	YES
hsa-miR-93-3p	276.434	185.071	220.244	252.496	263.643	184.069	219.718	248.906	305.477	200.031	183.229	215.579	YES	YES	YES	YES
hsa-miR-93-5p	10460.7	8588.03	10594.9	8860.39	9175.46	8025.15	8915.31	8962.66	10222.6	8391.69	7757.13	10235.8	YES	YES	YES	YES
hsa-miR-96-5p	820.907	760.753	713.723	756.232	929.839	1003.68	782.313	843.234	844.167	772.341	809.473	914.643	YES	YES	YES	YES
hsa-miR-99a-5p	1671.8	2420.54	2680.46	2548.41	2401.65	2807.43	2723.32	2565.26	2293.38	1808.36	2018.03	2528.87	YES	YES	YES	YES
hsa-miR-99b-3p	324.405	199.693	245.636	226.953	212.358	169.722	143.358	189.474	258.834	163.156	152.482	195.173	YES	YES	YES	YES
hsa-miR-99b-5p	6852.08	6609.07	6610.08	6081.26	8549.21	6787.95	6307.77	6065.19	7606.7	6507.56	6499	7093.19	YES	YES	YES	YES
hsa-miR-26a-5p	47375.7	37750.2	48185.4	55284.1	57853.1	44194.2	47582.7	57907.3	49097.7	40349.6	53771.6	59128.4	YES	YES	YES	Excluded
hsa-miR-32-3p	256.646	354.266	381.977	390.678	215.966	244.814	219.225	209.792	183.943	208.618	172.562	187.324	YES	YES	YES	Excluded
hsa-miR-331-3p	546.871	487.952	495.687	446.788	539.657	524.733	449.781	501.368	582.048	450.574	532.746	467.786	YES	YES	YES	Excluded
hsa-miR-335-5p	339.996	402.309	476.368	351.736	335.804	549.458	733.049	471.398	299.564	413.7	665.148	333.834	YES	YES	YES	Excluded
hsa-miR-455-3p	4747.95	3912.8	3888.22	5100.17	5491.15	5312.04	3968.71	5138.14	4841.64	4053.65	4889.47	5639.08	YES	YES	YES	Excluded
hsa-let-7a-5p	2217.47	2382.52	2046.78	1888.9	2620.71	2480.19	2113.92	1637.19	2410.31	2228.12	2075.14	1773.82	YES	YES	Excluded
hsa-let-7e-5p	253.048	212.643	266.611	210.204	346.113	265.572	233.512	243.827	332.411	299.036	290.532	222.905	YES	YES	Excluded
hsa-let-7f-5p	817.309	983.005	1073.07	1053.95	1092.72	1166.07	1322.74	1132.27	1075.41	1113.3	1376.73	856.038	YES	YES	Excluded
hsa-let-7g-5p	171.497	114.05	130.822	120.595	152.568	125.765	138.432	153.916	192.483	117.695	121.735	154.359	YES	YES	Excluded
hsa-miR-107	429.942	316.667	410.129	406.171	549.708	528.091	355.194	472.414	425.697	351.064	466.859	518.542	YES	YES	Excluded
hsa-miR-1180-3p	232.66	203.452	202.028	242.028	210.554	183.763	197.549	199.633	221.389	232.864	254.764	256.393	YES	YES	Excluded
hsa-miR-1296-5p	110.334	107.784	126.958	108.452	153.341	163.922	139.417	114.802	135.986	119.21	111.067	145.464	YES	YES	Excluded
hsa-miR-140-3p	1675.99	1714.1	1589.18	1365.49	1797.83	1652.65	1752.32	1238.44	1812.5	1725.52	1359.16	1455.68	YES	YES	Excluded
hsa-miR-146a-5p	269.838	448.264	244.532	234.072	313.898	377.905	214.299	173.726	208.907	257.615	244.724	158.022	YES	YES	Excluded
hsa-miR-146b-5p	206.876	186.742	190.989	218.16	186.844	170.332	186.218	201.665	261.462	171.744	224.017	176.859	YES	YES	Excluded
hsa-miR-15b-3p	287.227	246.065	246.74	283.482	248.18	227.415	225.629	228.587	211.535	229.328	190.132	183.661	YES	YES	Excluded
hsa-miR-186-5p	7656.2	7373.58	7144.96	7445.07	8615.44	8661.91	6894.01	7721.68	7459.55	7464.28	6725.53	9201.89	YES	YES	Excluded
hsa-miR-18a-3p	358.585	335.884	351.618	334.149	331.165	281.14	399.531	303.259	402.704	270.749	252.882	297.73	YES	YES	Excluded
hsa-miR-18a-5p	1316.21	1372.36	1500.31	1254.94	1214.87	1419.43	1406.98	1289.74	1518.84	1232.01	1132.63	1267.31	YES	YES	Excluded
hsa-miR-216b-5p	395.163	235.62	381.977	401.565	522.39	257.33	356.672	391.139	516.355	261.151	324.417	306.625	YES	YES	Excluded
hsa-miR-218-5p	1249.65	1215.28	894.776	959.317	1066.69	1018.63	720.24	1006.29	1045.19	1037.03	720.368	1059.58	YES	YES	Excluded
hsa-miR-28-3p	610.433	922.011	756.779	603.813	741.191	737.19	845.371	578.58	760.736	834.472	764.293	572.96	YES	YES	Excluded
hsa-miR-30b-5p	671.597	911.567	819.706	592.507	830.103	1071.44	957.2	562.325	854.021	1120.88	713.465	749.295	YES	YES	Excluded
hsa-miR-320b	346.592	205.959	251.708	315.306	358.483	284.192	395.098	305.799	394.164	255.09	405.364	379.357	YES	YES	Excluded
hsa-miR-32-5p	195.483	269.46	230.18	186.755	268.282	334.254	376.87	225.54	206.279	266.708	249.117	318.137	YES	YES	Excluded
hsa-miR-335-3p	194.883	196.35	200.924	202.667	141.486	153.848	151.241	135.629	112.337	114.664	166.287	132.906	YES	YES	Excluded
hsa-miR-340-5p	422.746	358.026	464.224	332.474	478.579	456.05	487.221	408.41	430.952	415.72	247.234	416.508	YES	YES	Excluded
hsa-miR-34a-5p	182.89	174.209	137.998	142.788	135.816	186.205	132.52	175.25	152.41	183.361	127.382	182.091	YES	YES	Excluded
hsa-miR-3613-5p	372.976	595.318	511.143	376.86	433.221	627.604	532.052	571.469	482.851	581.402	540.903	491.856	YES	YES	Excluded
hsa-miR-374b-3p	262.043	249.825	311.323	268.408	143.29	155.375	152.226	175.758	103.14	123.756	170.68	138.661	YES	YES	Excluded
hsa-miR-374b-5p	329.802	670.933	846.201	626.006	894.274	1179.81	1105.98	678.143	442.777	816.287	891.047	504.414	YES	YES	Excluded
hsa-miR-378a-3p	2054.97	1870.76	2051.75	1903.98	2235.94	1976.52	2001.11	1871.37	2317.03	1770.98	1715.58	2251.03	YES	YES	Excluded
hsa-miR-421	262.043	282.41	243.428	270.92	291.992	321.433	266.518	281.417	293.652	345.002	287.394	262.149	YES	YES	Excluded
hsa-miR-450a-5p	344.193	384.345	319.05	263.802	242.253	437.125	306.422	333.23	285.769	434.41	229.664	340.636	YES	YES	Excluded
hsa-miR-450b-5p	127.723	213.479	186.021	198.898	147.414	239.014	175.38	239.255	133.359	235.39	205.192	170.057	YES	YES	Excluded
hsa-miR-454-3p	361.583	403.145	489.063	466.468	440.694	489.934	490.177	470.382	384.31	404.102	458.701	373.601	YES	YES	Excluded
hsa-miR-574-3p	885.668	863.524	896.432	864.684	1091.94	907.522	865.569	910.286	953.876	966.815	960.072	907.317	YES	YES	Excluded
hsa-miR-589-5p	145.113	144.547	174.429	185.499	171.381	129.428	115.278	154.931	157.009	140.426	141.187	209.824	YES	YES	Excluded
hsa-miR-744-5p	201.479	154.991	159.525	143.207	166.742	164.227	145.822	114.294	178.688	127.797	135.54	142.324	YES	YES	Excluded
hsa-miR-769-5p	338.197	328.782	326.778	245.796	282.199	253.056	201.983	258.05	307.448	278.326	173.19	294.59	YES	YES	Excluded
hsa-miR-95-3p	636.218	490.876	521.631	624.331	535.276	509.47	522.199	588.74	574.822	457.646	556.591	615.866	YES	YES	Excluded
hsa-miR-1260b	172.097	124.077	154.557	162.887	230.656	148.049	118.726	140.2	166.863	119.715	143.697	143.894	YES	Excluded
hsa-miR-3158-3p	201.479	232.696	234.596	179.636	179.886	165.753	207.894	166.615	158.979	216.195	220.252	214.01	YES	Excluded
hsa-miR-3615	706.376	466.228	572.414	646.105	670.319	462.461	490.67	518.64	649.713	422.287	501.999	674.47	YES	Excluded
hsa-miR-4326	260.843	227.265	235.7	190.523	165.969	154.154	174.887	154.424	243.725	217.71	234.684	208.254	YES	Excluded
hsa-miR-4521	1124.32	673.022	879.873	839.56	275.498	151.101	150.255	148.836	264.09	149.518	145.58	175.289	YES	Excluded
hsa-miR-484	539.076	352.595	464.224	468.143	600.994	485.965	440.913	520.163	568.253	439.461	434.229	558.832	YES	Excluded
hsa-miR-548k	147.511	146.636	132.478	146.557	152.568	131.565	150.748	181.346	173.432	205.587	166.287	178.429	YES	Excluded
hsa-miR-548x-3p	149.91	253.584	331.746	230.722	248.18	349.211	335.981	272.273	205.622	322.777	304.337	255.346	YES	Excluded
hsa-miR-618	489.906	481.685	573.518	492.849	572.387	491.46	565.059	467.334	576.793	490.479	467.486	636.796	YES	Excluded
hsa-miR-625-3p	309.414	227.265	269.371	190.523	277.302	211.236	199.027	192.013	347.521	208.618	205.192	201.452	YES	Excluded
hsa-miR-641	203.278	156.663	221.348	179.636	183.751	162.395	203.953	241.795	252.922	197.505	241.587	287.788	YES	Excluded
hsa-miR-6777-5p	152.308	125.33	149.037	232.816	172.927	118.439	200.997	226.048	168.177	151.033	296.179	239.126	YES	Excluded
hsa-miR-7974	229.662	168.36	154.005	174.193	158.238	141.638	172.917	133.597	210.221	126.787	141.187	145.987	YES	Excluded
hsa-miR-941	587.647	255.256	273.235	457.675	364.153	345.854	404.458	468.858	474.31	401.577	663.266	471.449	YES	Excluded
hsa-miR-942-5p	159.504	177.551	160.629	193.455	152.826	147.133	104.932	141.724	155.695	129.818	148.717	138.661	YES	Excluded
hsa-let-7a-2-3p	0	0	0	0	0	0	0	0	0	0	0	0	Excluded
hsa-let-7a-3p	17.9892	33.8391	27.5995	10.4683	16.7515	11.5997	6.89697	5.07972	21.0221	9.09231	7.52998	20.93	Excluded
hsa-let-7b-3p	0	0	1.65597	0	0	0	0	0	0	0	0	0	Excluded
hsa-let-7b-5p	1.79892	0	3.86393	3.34986	1.03086	0.610509	0	4.06378	0	1.51538	0.627498	1.0465	Excluded
hsa-let-7c-3p	0	0	2.20796	0	0	0	0	0	0	0	0.627498	0	Excluded
hsa-let-7c-5p	32.9802	12.533	27.5995	20.5179	34.2762	27.4729	31.529	21.8428	15.1096	33.3385	42.0424	17.2673	Excluded
hsa-let-7d-3p	0.59964	0	0.55199	1.2562	0.773148	0.610509	0	0	2.62776	0	0.627498	0	Excluded
hsa-let-7d-5p	10.7935	2.5066	2.20796	5.86226	10.0509	2.74729	5.91169	4.57175	5.25552	6.56666	6.90248	5.23251	Excluded
hsa-let-7e-3p	10.1939	3.7599	13.2478	15.0744	11.5972	7.93662	5.41904	1.52392	9.85409	4.04102	9.41247	9.41852	Excluded
hsa-let-7f-1-3p	0.59964	0	0	0	0	0	0	0	0	0	0	0	Excluded
hsa-let-7f-2-3p	4.79712	0	0.55199	0	0	0.305255	0	0	1.97082	1.01026	0	0	Excluded
hsa-let-7g-3p	0	0	0	0	0	0	0	0	0	0	0	1.0465	Excluded
hsa-let-7i-3p	0	0	0	0	0	0	0	0	0.65694	0	0	0	Excluded
hsa-let-7i-5p	26.9838	20.4706	9.38384	13.8182	19.3287	15.2627	20.6909	24.8906	26.2776	17.6795	8.78498	35.0578	Excluded
hsa-miR-100-3p	9.59424	5.0132	9.93583	5.86226	1.80401	1.83153	2.4632	0	1.31388	2.52564	2.50999	0	Excluded
hsa-miR-101-2-5p	0	0.835534	0	1.67493	0.257716	0	0	0	0	1.51538	0	0	Excluded
hsa-miR-101-5p	1.79892	0.835534	2.20796	0	0.773148	3.05255	0	5.07972	2.62776	0	0	0	Excluded
hsa-miR-10226	0	0	0	0	0	0	0	0	0	0	0	0	Excluded
hsa-miR-10392-3p	0	0	0	0	0	0.305255	0	0	0	0	0	0	Excluded
hsa-miR-10392-5p	0.59964	0	0	0	0	0.305255	0	0	0	0	0	0	Excluded
hsa-miR-10393-3p	0	0	0	0	0	0	0	0	0	0	0	0	Excluded
hsa-miR-10393-5p	0	0	0	0	0	0	0	0	0	0	0	0	Excluded
hsa-miR-10394-3p	0	0	0	0	0	0	0	0.507972	0	1.51538	0	1.56975	Excluded
hsa-miR-10394-5p	0	0.835534	0	0	0.515432	0	0	0	0	0	0	0	Excluded
hsa-miR-10395-3p	0.59964	4.59543	0	0	2.31944	2.44204	0.49264	0	1.97082	1.51538	1.88249	0.523251	Excluded
hsa-miR-10395-5p	0	0	0	0	0.773148	0	0	0	0	0	0	0	Excluded
hsa-miR-10396a-3p	1.19928	3.7599	3.31194	2.93113	0.515432	0.610509	0	2.53986	0	1.51538	1.88249	1.0465	Excluded
hsa-miR-10396a-5p	1.79892	0	0	1.2562	0.515432	0.915764	0	1.01594	1.31388	0	0	0	Excluded
hsa-miR-10396b-3p	5.39676	9.60864	6.62388	7.11846	5.41203	5.49458	0.49264	6.09567	0.65694	3.03077	1.88249	1.56975	Excluded
hsa-miR-10396b-5p	1.79892	0	0	1.2562	0.515432	0.915764	0	1.01594	1.31388	0	0	0	Excluded
hsa-miR-10397-3p	0	0	0	0	0	0	0	0	0	0	0	0	Excluded
hsa-miR-10397-5p	2.9982	0	0.55199	2.93113	1.5463	1.52627	7.38961	2.03189	5.25552	1.01026	3.13749	0.523251	Excluded
hsa-miR-10398-3p	0	0	0	0	0	0	0	0	0	0	0	0	Excluded
hsa-miR-10398-5p	0	0	0	0	0	0	0	0	0	0	0	0	Excluded
hsa-miR-10399-3p	0	2.92437	1.10398	2.09366	0.515432	0.610509	0	0	0	0	0.627498	0	Excluded
hsa-miR-10399-5p	0	0	0	0	0	0	0	0	0	0	0	1.56975	Excluded
hsa-miR-103a-1-5p	0	1.67107	0.55199	5.0248	0	0	0.49264	0	0	0	0	0	Excluded
hsa-miR-103a-2-5p	0.59964	0	1.10398	0.418733	1.03086	3.05255	4.9264	2.03189	1.97082	0	3.76499	1.56975	Excluded
hsa-miR-103b	0	0	0	0	0	0	0	0	0	0	0	0	Excluded
hsa-miR-10400-3p	0	0	0	0	0	0	0	0	0	0	0	0	Excluded
hsa-miR-10400-5p	0	0	0	0	0.515432	0	0	0	0	0	0.627498	0	Excluded
hsa-miR-10401-3p	67.7593	67.6782	87.2145	70.7659	79.1188	74.4821	96.0649	111.246	113.651	87.3872	83.4573	76.3946	Excluded
hsa-miR-10401-5p	6.59604	15.8751	4.96791	21.3554	2.31944	0	0	3.5558	9.19715	0	5.01999	14.651	Excluded
hsa-miR-10522-5p	0	0	0	0	0	0	0	0	0	0	0	0	Excluded
hsa-miR-10523-5p	0	5.43097	4.41592	2.93113	2.57716	6.41035	4.9264	7.61958	7.22634	5.55641	3.76499	3.13951	Excluded
hsa-miR-10524-5p	0	0	0	0	0	0	0	0	0	0	0	0	Excluded
hsa-miR-10525-3p	2.39856	4.17767	3.86393	0.837466	2.06173	3.66306	3.94112	2.53986	0	2.02051	0	5.23251	Excluded
hsa-miR-10526-3p	1.79892	0	0	0.837466	0	0	0	0	0	0	0	0	Excluded
hsa-miR-10527-5p	0	0.835534	1.10398	0	0.515432	1.22102	0	1.01594	2.62776	1.01026	0.627498	0	Excluded
hsa-miR-105-3p	0	0	0	0	0	0	0	0	0	0	0	0	Excluded
hsa-miR-105-5p	0	0	0	0	0	0	0	0	1.31388	0	0	0	Excluded
hsa-miR-106a-3p	0	0	0	0	0	0	0	0	0	0	0	0	Excluded
hsa-miR-106a-5p	40.7755	10.8619	3.86393	66.1598	13.6589	15.8732	75.374	82.7995	57.8107	56.5743	50.1999	66.9761	Excluded
hsa-miR-10a-3p	0	0	2.20796	0	1.03086	0.610509	0	0	0	0	0	0	Excluded
hsa-miR-10a-5p	41.3751	12.9508	28.1515	12.1433	60.5632	22.5888	28.0805	22.8587	51.8982	11.6179	16.9425	15.6975	Excluded
hsa-miR-10b-3p	8.39496	2.92437	2.20796	6.28099	12.1126	5.49458	4.43376	5.58769	8.54021	2.02051	1.88249	3.66276	Excluded
hsa-miR-11181-3p	0	0	0	0	0	0	0	0	0	0	0	0	Excluded
hsa-miR-11181-5p	0	0	0	0	0	0	0	0	0	0	0	0	Excluded
hsa-miR-11399	0	0	0	0	0	0	0	0	0	0	0	0	Excluded
hsa-miR-11400	0	0	0	0	0	0	0	0	0	0	0	0	Excluded
hsa-miR-11401	0	0	0	0	0	0	0	2.03189	1.31388	0	0	1.0465	Excluded
hsa-miR-1178-3p	0	0	0	0	1.03086	0	0	0	0	0	1.88249	0	Excluded
hsa-miR-1178-5p	0	0	0	0	0	0	0	0	0	0	0	0	Excluded
hsa-miR-1179	0	0	0	0.418733	0	0	0	1.52392	0	2.52564	0	0	Excluded
hsa-miR-1180-5p	17.9892	6.2665	19.3197	32.6612	15.2052	13.4312	10.8381	17.2711	17.0804	14.6487	25.0999	10.465	Excluded
hsa-miR-1181	0	0	0	0	0	0	0.49264	0	0	0	0	0	Excluded
hsa-miR-1182	0	0	0	0	0	0	0	0	0	0	0	0	Excluded
hsa-miR-1183	0	0	0	0	0	0	0	0	0	0	0	0	Excluded
hsa-miR-1184	0	0	0	0	0	0	0	0	0	0	0	0	Excluded
hsa-miR-1185-1-3p	0	0	2.20796	0	0.515432	0.305255	0	0	0.65694	0	0.627498	0	Excluded
hsa-miR-1185-2-3p	2.39856	0	1.65597	0	0	0	0	0	0	0	0	0	Excluded
hsa-miR-1185-5p	0	0	0	0	0	0	0	0	0	0	0	0	Excluded
hsa-miR-1193	0	0	0	0	0	0	0	0	0	0	0	0	Excluded
hsa-miR-1197	0	0	0	0	0	0	0	0	0	1.51538	0	0	Excluded
hsa-miR-1199-3p	0	0	0	0	0	0	0	0	0	0	0	0	Excluded
hsa-miR-1199-5p	0	0	0	0	0	0	0	0	0	0	0	0	Excluded
hsa-miR-1200	0	0	0	0	0	0	0	0	0	0	0	0	Excluded
hsa-miR-1202	0	0	0	0	0	0	0	0	0	0	0	0	Excluded
hsa-miR-1203	0	0	0	0	0	0	0	0	0	0	0	0	Excluded
hsa-miR-1204	0	0	0	0	0	0	0	0	0	0	0	0	Excluded
hsa-miR-1205	0	0	0	0	0	0	0	0	0	0	0	0	Excluded
hsa-miR-1206	0	0	0	0	0	0	0	0	0	0	0	0	Excluded
hsa-miR-1207-3p	0	0	0	0	0	0	0	0	0	0	0	0	Excluded
hsa-miR-1207-5p	0	0	0	0	0	0	0	0	0	0	0	0	Excluded
hsa-miR-1208	0	0	0	0	0	0	0	0	0	0	0	0	Excluded
hsa-miR-12113	0	0	0	0	0	0	0	0	0	0	0	0	Excluded
hsa-miR-12114	4.79712	5.43097	0.55199	2.09366	1.5463	0.610509	1.47792	8.63553	5.91246	1.51538	7.52998	1.0465	Excluded
hsa-miR-12115	0	0	0	0	0	0	0	0	0	0	0	0	Excluded
hsa-miR-12116	0	0	0	0	0	0	0	0	0	0	0	0	Excluded
hsa-miR-12117	0	0	0	0	0	0	0	0	0	0	0	0	Excluded
hsa-miR-12118	0	0	0	0	0	0	0	0	0	0	0	0	Excluded
hsa-miR-12119	0	0	0	0	0	0	0	0	0	0	0	0	Excluded
hsa-miR-12120	0	0	0	0	0	0	0	0	0	0	0	0	Excluded
hsa-miR-12121	0	0	0	0	0	0	0	0	0	0	0	0	Excluded
hsa-miR-12122	0	0	0	0	0	1.22102	0	0	0	0	0	0	Excluded
hsa-miR-12123	0	0	0	0	0	0	0	0	0	0	0	0	Excluded
hsa-miR-12124	0	0	0	0	0	0	0	0	0	0	0	0	Excluded
hsa-miR-12125	1.19928	0	0.55199	0	0	0	0	0	1.31388	0	0	0	Excluded
hsa-miR-12126	0	0	0	0	0	0	0	0	0	0	0	0	Excluded
hsa-miR-12127	0	0	0	0	0	0	0	1.01594	0	0	0	0	Excluded
hsa-miR-12128	0	0	0	0	0	0	0	0	0	0	0	0	Excluded
hsa-miR-12129	0	0	0	0	0	0	0	0	0	0	0	0	Excluded
hsa-miR-12130	0	0	0	0	0	0.610509	0	0	0	0	0	0	Excluded
hsa-miR-12131	0	0	0	0	0	0	0	0	0	0	0	0	Excluded
hsa-miR-12132	0	0	0	0	0	0	0	0	0	0	0	0	Excluded
hsa-miR-12133	0	0	0.55199	0	0	0	0	0	0	0	0	0	Excluded
hsa-miR-12135	0	0	3.31194	0	0.773148	2.13678	0	0	0.65694	0.505128	5.01999	0	Excluded
hsa-miR-12136	26.3841	69.7671	41.3993	50.248	89.4274	84.2503	49.7567	43.1776	54.526	84.3564	47.6899	44.9996	Excluded
hsa-miR-1224-3p	0	0	0	0	0	0.610509	0	0	0	0	0.627498	0	Excluded
hsa-miR-1224-5p	0	0	0	0.837466	0	0	0	0	0	0	0	0	Excluded
hsa-miR-1225-3p	0	0	0	0	0	0	0	0	0	0	0	0	Excluded
hsa-miR-1225-5p	0	0	0	0	0	0	0	0	0	0	0	0	Excluded
hsa-miR-1226-3p	45.5726	32.5858	43.6072	59.0413	63.6558	47.925	53.6978	27.9385	37.4456	45.9667	33.2574	34.5346	Excluded
hsa-miR-1226-5p	2.9982	2.08883	4.41592	0	0	2.13678	0.985281	0	1.97082	0.505128	0	0	Excluded
hsa-miR-1227-3p	1.19928	0.417767	3.31194	1.67493	0.515432	2.44204	0.985281	2.53986	3.2847	5.55641	0.627498	1.0465	Excluded
hsa-miR-1227-5p	0	0	0	0	0	0	0	0	0	0	0	0	Excluded
hsa-miR-1228-3p	2.9982	5.0132	4.41592	6.28099	7.98919	9.76815	5.41904	8.63553	9.85409	6.06154	9.41247	6.80226	Excluded
hsa-miR-1228-5p	4.79712	0.417767	1.65597	0	2.06173	0.610509	0	1.01594	0	0	0	0	Excluded
hsa-miR-1229-3p	1.19928	1.2533	2.75995	2.93113	1.80401	2.74729	1.97056	1.01594	1.97082	2.02051	1.88249	2.61625	Excluded
hsa-miR-1229-5p	0	0	0	0	0	0	0	0	0	0	0	0	Excluded
hsa-miR-122b-3p	8.39496	4.17767	5.5199	0.837466	6.95833	3.96831	0.985281	4.06378	8.54021	4.04102	6.27498	5.75576	Excluded
hsa-miR-122b-5p	17.3896	18.3817	23.7356	28.4738	23.4522	22.5888	24.1394	38.0979	9.85409	19.1949	21.9624	21.4533	Excluded
hsa-miR-1231	0	0	0	0	0	0	0	0	0	0	0	0	Excluded
hsa-miR-1233-3p	1.19928	4.17767	4.41592	0.837466	4.63889	0.610509	2.95584	0	0	0	1.255	0	Excluded
hsa-miR-1233-5p	0	0	0	0	0	0	0	0	0	0	0	0	Excluded
hsa-miR-1234-3p	2.9982	0.417767	1.65597	1.67493	0	0.305255	0	0	3.94164	1.51538	0	2.61625	Excluded
hsa-miR-1236-3p	0	0	0	0	1.28858	0.915764	0	1.01594	0	0	0	0	Excluded
hsa-miR-1236-5p	0	0	0	0	0	0	0	0	0	0	0	0	Excluded
hsa-miR-1237-3p	0	1.2533	0.55199	0	0.257716	2.13678	0	0.507972	0	2.02051	0.627498	0.523251	Excluded
hsa-miR-1237-5p	0	0	0	0	0	0	0	0	0	0	0	0	Excluded
hsa-miR-1238-3p	0	0	0.55199	0	0	0	0	0	0	0	0	0	Excluded
hsa-miR-1238-5p	0	0	0	0	0	0	0	0	0	0	0	0	Excluded
hsa-miR-1243	0	0	1.65597	0	0	0	1.47792	0	0	0	0	0.523251	Excluded
hsa-miR-124-3p	0	0	4.96791	0	0	0.915764	0	0	0	0	0	0	Excluded
hsa-miR-1244	0	0	0	0	0.773148	0	0	0	0	0	0	0	Excluded
hsa-miR-1245a	0	0	0	0	0	0	0	0	0	1.51538	0	0	Excluded
hsa-miR-1245b-3p	0	0	0	0	0	0	0	0	0	0	0	0	Excluded
hsa-miR-1245b-5p	0	0	0	0	0	0	0	0	0	0	0	0	Excluded
hsa-miR-124-5p	0	0	0	0	0	0	0	0	0	0	0	0	Excluded
hsa-miR-1246	16.1903	21.3061	24.2876	25.124	61.3364	47.3145	55.1757	51.3052	44.6719	43.9461	64.0048	34.5346	Excluded
hsa-miR-1247-3p	11.9928	5.0132	9.93583	5.0248	4.63889	0.915764	0.985281	3.04783	2.62776	4.54615	0.627498	0	Excluded
hsa-miR-1247-5p	52.1687	59.3229	31.4634	46.0606	60.821	36.3253	23.1541	31.4943	59.1246	32.3282	28.8649	36.1043	Excluded
hsa-miR-1248	0	0	1.10398	2.5124	2.57716	0	1.97056	3.5558	0.65694	2.02051	0	0	Excluded
hsa-miR-1249-3p	8.39496	12.1152	8.27985	5.86226	27.8333	30.2202	14.2866	18.287	18.3943	15.659	3.76499	7.32551	Excluded
hsa-miR-1249-5p	0	0	0	0	0	0	0	0	0	1.01026	0	0	Excluded
hsa-miR-1250-3p	0	0	0	0	0	0	0	0	0	0	0	0	Excluded
hsa-miR-1250-5p	0	0	1.10398	0	1.28858	0	0	0	0	0	1.255	0.523251	Excluded
hsa-miR-1251-3p	0	0	0	0	0	0	0	0	0	0	0	0	Excluded
hsa-miR-1251-5p	0	0	0	0	0	0.305255	0	0	0	0	0	0	Excluded
hsa-miR-1252-3p	0	0	0	1.2562	0.773148	0.305255	0.49264	0	0	0	0	0	Excluded
hsa-miR-1252-5p	1.19928	0.417767	2.20796	0.418733	1.03086	5.18933	5.41904	2.53986	3.2847	4.04102	2.50999	1.56975	Excluded
hsa-miR-1253	0	0	0	0	0	0	0	0	0	0	0	0	Excluded
hsa-miR-1255a	2.9982	7.10204	3.31194	2.93113	11.8549	11.5997	11.3307	9.1435	12.4819	13.6385	11.295	6.80226	Excluded
hsa-miR-1255b-2-3p	0	0.417767	0	0	0	0	0	0	0	0	0	0	Excluded
hsa-miR-1255b-5p	7.19568	0.835534	5.5199	4.18733	11.8549	14.0417	0.985281	0	11.8249	15.1538	17.57	18.837	Excluded
hsa-miR-1256	2.9982	0	0	2.5124	3.35031	0.915764	1.47792	2.03189	0	2.02051	1.88249	3.66276	Excluded
hsa-miR-1257	76.7539	38.0168	61.8229	54.854	59.017	45.1777	66.0138	75.1799	65.037	36.8743	42.6699	49.1856	Excluded
hsa-miR-1258	0.59964	0	0	0	0.773148	0.610509	0	0	0	0	0	0.523251	Excluded
hsa-miR-125a-3p	154.107	63.9183	117.022	129.807	93.8086	52.5038	50.2493	66.5443	91.9715	34.8538	44.5524	49.7088	Excluded
hsa-miR-125b-1-3p	12.5924	12.1152	30.9115	44.8044	11.0818	3.66306	6.89697	5.07972	5.25552	3.03077	5.64748	6.27901	Excluded
hsa-miR-125b-2-3p	276.434	174.209	257.779	256.683	147.671	126.986	124.638	139.692	126.789	110.118	92.2422	157.499	Excluded
hsa-miR-1260a	0	0.835534	4.41592	0	1.80401	0	1.97056	4.57175	0.65694	0	0	0.523251	Excluded
hsa-miR-1261	0	0	0	0	0	0	0	0	0	0	0	0	Excluded
hsa-miR-1262	0	0	0	0	0	0	0	0	0	0	0	0	Excluded
hsa-miR-1263	21.587	22.1416	17.6637	12.562	23.4522	21.3678	22.1688	30.9863	32.19	10.6077	20.7074	35.0578	Excluded
hsa-miR-1264	0	0	0	0	0	0	0	0	0	0	0	0	Excluded
hsa-miR-1265	0	0	0	0	0	0	0	0	0	0	0	0	Excluded
hsa-miR-126-5p	25.7845	20.4706	29.2555	27.2176	31.1836	33.578	23.1541	45.2095	23.6498	29.2974	31.3749	39.2438	Excluded
hsa-miR-1266-3p	0	0.417767	0	0.837466	0	0	0	0	1.31388	0	2.50999	0	Excluded
hsa-miR-1266-5p	22.7863	15.4574	12.6958	8.79339	14.6898	9.76815	4.43376	10.1594	13.1388	5.05128	11.295	9.94177	Excluded
hsa-miR-1267	0.59964	0.835534	0.55199	0.837466	0.257716	0	0	1.01594	0.65694	1.51538	1.255	0.523251	Excluded
hsa-miR-1268a	0	0	0	0	0.257716	0	0	0.507972	0	0	0	0	Excluded
hsa-miR-1268b	17.3896	14.6218	25.3916	9.63086	13.4012	13.7365	12.316	12.6993	7.88327	11.6179	6.27498	18.3138	Excluded
hsa-miR-1270	0	0	0	0	0	0	0	0	0	0	0	0	Excluded
hsa-miR-1271-3p	0	0	0	0	0	0	0	0	0	0	0	0	Excluded
hsa-miR-1271-5p	4.19748	7.93757	4.41592	14.6557	9.53549	7.32611	8.37489	11.1754	8.54021	3.5359	22.5899	9.94177	Excluded
hsa-miR-1272	0	0	0	0	0	0.305255	0	0	3.94164	1.01026	0	0	Excluded
hsa-miR-1273c	28.1831	11.6975	17.1117	46.8981	26.5447	23.5046	15.7645	39.6218	29.5623	34.8538	27.6099	23.5463	Excluded
hsa-miR-1273h-3p	0	0	0	0	0	0	0	0	0	0	0	0	Excluded
hsa-miR-1273h-5p	0	0	0	0	0	0	0	0	0	0	0	0	Excluded
hsa-miR-127-3p	9.59424	4.59543	8.27985	1.67493	10.0509	6.10509	6.89697	7.11161	16.4235	2.02051	1.255	9.41852	Excluded
hsa-miR-1275	32.3805	21.7239	38.0873	24.7052	17.267	18.3153	24.632	11.6834	24.9637	15.1538	11.9225	18.837	Excluded
hsa-miR-127-5p	1.79892	0	2.20796	0.837466	1.5463	0.915764	0	1.01594	0	0.505128	0	0.523251	Excluded
hsa-miR-1276	8.39496	6.2665	7.17587	4.60606	7.47376	5.49458	4.43376	7.61958	4.59858	3.03077	8.15748	7.84876	Excluded
hsa-miR-1277-3p	0.59964	6.68427	0	1.2562	0.257716	5.49458	0	3.5558	0.65694	2.52564	1.255	0	Excluded
hsa-miR-1277-5p	0	0	0	0.418733	0	0	0	0	0	0	0	1.0465	Excluded
hsa-miR-1278	16.7899	17.964	19.8717	23.8678	10.5664	13.4312	20.1983	10.6674	20.3651	32.8333	28.2374	14.1278	Excluded
hsa-miR-1279	0	0	0	0	0	0	0	0	0	0	0	0	Excluded
hsa-miR-1281	0	0	0	0	0	0	0	0	0	0	0	0	Excluded
hsa-miR-128-1-5p	64.1615	43.4477	61.2709	80.8155	29.3796	20.4521	17.2424	25.3986	21.679	8.58718	7.52998	5.75576	Excluded
hsa-miR-1282	0	0	0	0	0	0	0	0	0	0	0	0	Excluded
hsa-miR-128-2-5p	0	0	0	0	0	0	0	0	0	0	0	0	Excluded
hsa-miR-1283	0	0	0	0	0	0	0	0	0	0	0	0	Excluded
hsa-miR-1284	2.9982	2.08883	6.07189	0	0.515432	2.13678	0	1.52392	1.97082	1.01026	3.13749	8.37201	Excluded
hsa-miR-1285-3p	0	0	0	0	0	0	0	0	0	0	0	0	Excluded
hsa-miR-1285-5p	8.39496	3.7599	7.72786	8.37466	7.21605	3.96831	4.9264	3.04783	4.59858	9.59743	7.52998	4.18601	Excluded
hsa-miR-1286	0.59964	0	0	0	1.28858	1.52627	0.985281	0	0	0	1.88249	1.0465	Excluded
hsa-miR-1287-3p	0	0	0	0	0.515432	0	0	0	0	0	2.50999	0	Excluded
hsa-miR-1287-5p	7.19568	12.533	4.96791	23.0303	6.95833	6.41035	12.316	5.07972	2.62776	10.6077	1.88249	6.80226	Excluded
hsa-miR-1288-3p	1.19928	0	0.55199	2.5124	0.773148	0	0	0	0.65694	2.02051	0	0	Excluded
hsa-miR-1288-5p	0	0	0	0	0	0	0	0	1.97082	0	0	0	Excluded
hsa-miR-1289	0	0	2.20796	0	0.515432	1.83153	0	0	1.31388	1.01026	0	4.18601	Excluded
hsa-miR-1290	0	0	0	0	0	0	0	0	0	0	0	0	Excluded
hsa-miR-1291	0.59964	2.08883	1.65597	2.5124	3.35031	1.22102	0.985281	3.04783	5.25552	1.01026	4.39249	2.093	Excluded
hsa-miR-129-1-3p	0	0	0	0	0	0	0	0	0	0	0	0	Excluded
hsa-miR-1292-3p	1.19928	4.17767	3.86393	2.5124	3.09259	3.66306	0.49264	0.507972	1.31388	0.505128	3.76499	2.093	Excluded
hsa-miR-129-2-3p	0	0	0	0	0.515432	0	0	0	0	0	0	0	Excluded
hsa-miR-1292-5p	46.7719	45.5366	41.9513	38.5234	32.7299	35.1043	33.9922	28.4464	50.5843	18.6897	32.6299	30.3486	Excluded
hsa-miR-1293	0	0	0	0	0	0.305255	0	0	0	1.01026	0	0	Excluded
hsa-miR-1294	10.1939	25.066	8.27985	25.5427	9.79321	8.54713	2.95584	16.2551	22.3359	15.1538	16.315	9.41852	Excluded
hsa-miR-1295a	45.5726	33.4213	38.6393	29.3113	51.5432	34.4938	30.5437	19.3029	51.2413	32.8333	35.1399	50.2321	Excluded
hsa-miR-1295b-3p	0	0	0	0	0	0	0	0	0	0	0	0	Excluded
hsa-miR-1295b-5p	0	0	0	0	0	0	0	0	0	0	0	0	Excluded
hsa-miR-129-5p	8.39496	0	0	5.86226	0	0	3.94112	0.507972	0	2.02051	0	0.523251	Excluded
hsa-miR-1296-3p	2.9982	2.08883	5.5199	5.44353	1.80401	0.305255	0	0	3.2847	0	0	1.56975	Excluded
hsa-miR-1297	0	0	0	0	0	0	0	0	0	0	0	0	Excluded
hsa-miR-1298-3p	0	0	0	0	0	0	0	0	0	0	0	0	Excluded
hsa-miR-1298-5p	0	0	0	0	0	0	0	0	0	0	0	0	Excluded
hsa-miR-1299	10.1939	0	0	2.5124	0	0	2.4632	2.53986	2.62776	6.56666	0	2.61625	Excluded
hsa-miR-1301-3p	48.5708	19.2173	39.7433	41.8733	48.1929	24.1151	21.1835	30.9863	37.4456	18.1846	13.805	24.0695	Excluded
hsa-miR-1301-5p	0	0	0	0	1.03086	0	0	0	0	0	0	0	Excluded
hsa-miR-1302	0	0	24.2876	0	0	0	21.6762	0	0	0	6.90248	5.75576	Excluded
hsa-miR-1303	40.1759	44.701	50.7831	34.3361	52.0586	38.7673	41.3818	44.7015	52.5552	53.5436	52.0824	28.7788	Excluded
hsa-miR-1304-3p	17.3896	14.6218	10.4878	13.8182	18.5555	13.7365	13.3013	15.7471	22.3359	27.782	14.4325	19.3603	Excluded
hsa-miR-1304-5p	0	0	0	0	1.28858	0	0	0	0	2.52564	0	0	Excluded
hsa-miR-1305	0	0	0	0	0	0	0	0	0	0	0	0	Excluded
hsa-miR-1306-3p	17.9892	18.7995	14.3517	20.9366	20.6173	7.02086	8.86753	7.61958	13.7957	8.08205	14.4325	6.80226	Excluded
hsa-miR-1306-5p	50.9694	34.2569	44.1592	38.1047	42.7808	36.6306	45.3229	29.9704	49.2705	37.3795	50.1999	59.1274	Excluded
hsa-miR-1307-5p	76.7539	47.2076	56.855	38.1047	76.7994	62.272	57.6389	42.1617	48.6135	45.4615	43.2974	49.7088	Excluded
hsa-miR-130a-5p	95.9424	48.4609	57.407	82.4904	20.3596	12.5154	17.7351	36.574	17.7374	23.2359	4.39249	10.9883	Excluded
hsa-miR-1321	0	0	0	0	0	0	0	0	0	0	0	0	Excluded
hsa-miR-1322	0	0	0	0	0	0	0	0	0	0	0	0	Excluded
hsa-miR-1323	0	0	0	0	0	0	0	0	0	0	0	0	Excluded
hsa-miR-132-3p	17.3896	21.3061	24.8396	10.8871	15.2052	15.8732	20.1983	10.1594	21.679	7.07179	6.90248	19.8835	Excluded
hsa-miR-1324	0	0	0	0	0	0	0	0	0	0	0	0	Excluded
hsa-miR-132-5p	4.19748	2.92437	0	3.34986	2.06173	8.54713	2.95584	2.03189	5.25552	1.01026	4.39249	5.23251	Excluded
hsa-miR-133a-3p	0	1.67107	0	0	3.09259	1.83153	0.985281	0	2.62776	0	0	0	Excluded
hsa-miR-133a-5p	0	0	0	0	0	0	0	0	0	0	0	0	Excluded
hsa-miR-133b	0	0	0	0	0.773148	0	0	0	0	0	0	0	Excluded
hsa-miR-1343-3p	17.3896	22.5594	16.0077	18.4242	19.8441	12.8207	16.7498	7.61958	11.8249	13.6385	15.06	14.1278	Excluded
hsa-miR-1343-5p	0	0.417767	0	0	0	0	0	0	0	0	0	0	Excluded
hsa-miR-134-3p	0	0	0	0	0	0	0	0	0	0	0	0	Excluded
hsa-miR-134-5p	0	0.835534	2.75995	2.5124	3.35031	3.05255	0	3.04783	1.31388	1.51538	0	0.523251	Excluded
hsa-miR-135a-2-3p	0.59964	0.417767	1.10398	1.67493	1.5463	3.05255	1.97056	1.52392	0	2.52564	0	0.523251	Excluded
hsa-miR-135a-3p	0	0	0	0	0	0	0	0	0	0	0	0	Excluded
hsa-miR-135a-5p	41.9748	37.1812	36.4314	83.7466	26.8025	53.7248	58.6242	87.3712	42.0441	51.5231	117.342	53.3716	Excluded
hsa-miR-135b-3p	0	0	0	0	0	0	0	0	0	0	0	0	Excluded
hsa-miR-135b-5p	0	0.417767	0	0	0.773148	0.610509	0.49264	3.04783	2.62776	0	0	1.0465	Excluded
hsa-miR-136-3p	0.59964	0	2.75995	1.67493	1.28858	0.305255	0.49264	0	0	2.02051	1.255	0.523251	Excluded
hsa-miR-136-5p	0	0	0	0	0	0	0	0	0	0	1.88249	0	Excluded
hsa-miR-137-3p	10.1939	18.3817	6.62388	6.28099	13.4012	16.4838	19.213	13.7152	13.7957	11.1128	6.27498	10.465	Excluded
hsa-miR-137-5p	0	0.835534	1.65597	0	1.5463	0	0	0	0	0.505128	0	0	Excluded
hsa-miR-138-1-3p	0	0	0	0	0	0	0	0	0	0	0	0	Excluded
hsa-miR-138-2-3p	0	0	0	0	0.257716	0	0	0	0	0	0	0	Excluded
hsa-miR-138-5p	0	0	0	0	1.03086	0	0	0	0	0.505128	0	2.093	Excluded
hsa-miR-139-3p	0	0	0	0	0	0	0	0	0	0	0	0	Excluded
hsa-miR-139-5p	0	3.34213	0	1.2562	0	1.22102	0	1.52392	0	0.505128	0	0	Excluded
hsa-miR-1-3p	0	0.417767	0	0.837466	0	1.52627	0	10.1594	0	0	0	0	Excluded
hsa-miR-141-3p	24.5852	17.1284	12.6958	12.562	22.679	35.1043	17.7351	6.09567	18.3943	24.7513	30.1199	21.4533	Excluded
hsa-miR-141-5p	0	1.67107	2.20796	4.18733	2.06173	3.96831	0	0	0	0	0	1.0465	Excluded
hsa-miR-142-3p	0	0	0	0	1.03086	0.915764	1.47792	2.03189	0	0	0	0	Excluded
hsa-miR-142-5p	0.59964	0	0	0	1.80401	2.13678	1.97056	0	0	1.01026	1.88249	0	Excluded
hsa-miR-143-3p	137.317	109.873	65.6868	62.8099	43.0386	68.9876	87.69	62.4806	64.3801	79.3051	120.48	106.22	Excluded
hsa-miR-143-5p	0	0	0	0	0	0	0	0	0	0	0	0	Excluded
hsa-miR-144-3p	0	0	0	0	0	0	0.985281	0.507972	0	0	0	0	Excluded
hsa-miR-144-5p	2.9982	7.10204	1.10398	1.2562	2.57716	0.915764	5.91169	1.01594	0.65694	1.01026	1.255	0	Excluded
hsa-miR-145-3p	20.3878	16.7107	19.8717	18.0055	10.3086	10.3787	6.40433	9.65147	8.54021	4.54615	8.78498	4.18601	Excluded
hsa-miR-145-5p	29.3823	27.9904	44.1592	33.9174	48.7083	21.9783	35.4701	26.9225	38.1025	25.7615	38.9049	29.8253	Excluded
hsa-miR-1468-3p	0	0	0	0	0	0	0	0	0	0	0	0	Excluded
hsa-miR-1468-5p	0	0	0	0	0	0	0	0	0	0	0	0	Excluded
hsa-miR-1469	0	0	0	0	0	0	0	0	0	0	0	0	Excluded
hsa-miR-146a-3p	15.5906	15.8751	12.1438	5.0248	3.35031	12.2102	7.38961	3.04783	0.65694	5.05128	11.295	4.18601	Excluded
hsa-miR-146b-3p	3.59784	2.5066	0.55199	2.09366	0.515432	1.83153	1.97056	10.1594	3.94164	7.57692	0	0.523251	Excluded
hsa-miR-1470	0	0	0	0	0	0	0	0	0	0	0	0	Excluded
hsa-miR-1471	0	0	0	0	0	0	0	0	0.65694	0	0	0	Excluded
hsa-miR-147a	0	0	0	0	0	0	0	0	0	0	0	0	Excluded
hsa-miR-147b-3p	5.39676	9.60864	6.07189	3.34986	2.31944	3.05255	2.95584	3.5558	3.2847	2.02051	0	0.523251	Excluded
hsa-miR-147b-5p	1.19928	4.59543	0	0	0.257716	2.13678	0	3.5558	0	0	0	5.23251	Excluded
hsa-miR-148b-5p	32.3805	51.3853	44.7112	30.9862	28.3488	31.4412	55.6684	27.9385	38.7594	39.4	38.2774	19.8835	Excluded
hsa-miR-149-3p	0	0	0	0	0	0	0	0	0	0	0	0	Excluded
hsa-miR-149-5p	10.1939	5.84874	13.2478	5.0248	5.92747	2.74729	3.94112	13.7152	12.4819	5.05128	1.255	5.23251	Excluded
hsa-miR-150-3p	0	0	0	0	0	0	2.95584	0	0	0	0	0	Excluded
hsa-miR-150-5p	0	0.417767	0	1.2562	0	0	0	0	0	0	0	0	Excluded
hsa-miR-151b	69.5582	53.4741	59.615	51.0854	70.0987	64.714	54.6831	60.9567	84.7452	51.5231	43.2974	49.7088	Excluded
hsa-miR-152-3p	94.1434	78.5402	115.366	96.7273	96.9012	71.1243	118.234	94.9908	101.169	111.128	83.4573	92.0922	Excluded
hsa-miR-152-5p	2.39856	0	0.55199	0.837466	0.773148	0	0	0	0	0	0	1.56975	Excluded
hsa-miR-153-3p	2.39856	2.5066	5.5199	0.837466	0.515432	0	0	0	0	1.01026	0	2.093	Excluded
hsa-miR-153-5p	0	0	0	0	0	0	0	0	0	0	0	0	Excluded
hsa-miR-1537-3p	0	0	0	0	0	0	0	0	0	0	0	0	Excluded
hsa-miR-1537-5p	0	0	0.55199	1.67493	0	0	0	0	0	0	0	0	Excluded
hsa-miR-1538	0.59964	0.835534	3.86393	0.418733	1.28858	0.915764	0	0	1.31388	1.01026	1.88249	1.56975	Excluded
hsa-miR-1539	0	0	0	0	0	0	0	0	0	0	0	0	Excluded
hsa-miR-154-3p	0	1.67107	1.10398	1.2562	0	1.83153	6.40433	7.11161	1.31388	0	0.627498	2.093	Excluded
hsa-miR-154-5p	0	0	0	0	0	0	0	0	0	0	0	0	Excluded
hsa-miR-155-3p	0	0	0	0	0	0	0	0	0	0	0	0	Excluded
hsa-miR-155-5p	0	0	0	0	0	0	0	0	0	0	0	0.523251	Excluded
hsa-miR-1587	0	0	0	0	0	0	0	0	0	0	0	0	Excluded
hsa-miR-15a-3p	0	3.34213	4.96791	0	1.03086	0.305255	0	1.01594	0	0	0	1.56975	Excluded
hsa-miR-1-5p	0	0	0	0	0	0	0	0	0	0	0	0	Excluded
hsa-miR-16-1-3p	20.3878	17.964	17.1117	13.8182	5.66975	6.7156	3.44848	5.58769	1.97082	1.51538	0	7.84876	Excluded
hsa-miR-17-3p	137.317	91.4909	112.606	95.0524	123.188	124.239	109.859	98.0386	86.716	65.6666	89.7322	90.5224	Excluded
hsa-miR-181a-3p	498.301	491.712	321.258	379.791	285.034	329.37	205.431	197.601	199.053	192.454	62.1223	123.487	Excluded
hsa-miR-181b-2-3p	38.3769	19.635	28.1515	30.1488	14.1744	14.6522	23.1541	6.09567	9.85409	11.6179	13.1775	10.465	Excluded
hsa-miR-181b-3p	152.308	201.364	119.782	92.54	37.3688	43.9567	26.1099	25.3986	14.4527	19.1949	11.9225	9.41852	Excluded
hsa-miR-181c-3p	11.3932	5.43097	10.4878	6.69973	7.73148	14.347	14.2866	11.1754	5.91246	13.6385	4.39249	6.80226	Excluded
hsa-miR-181c-5p	19.1885	20.4706	30.9115	18.843	41.4923	54.6406	17.7351	30.4783	20.3651	27.782	16.9425	36.6276	Excluded
hsa-miR-181d-3p	1.19928	0.835534	1.65597	0	0.773148	0	0	0.507972	0	0	1.88249	0	Excluded
hsa-miR-181d-5p	28.7827	27.1548	43.0552	23.0303	39.1728	39.6831	46.8008	29.4624	34.1609	38.3897	37.6499	29.8253	Excluded
hsa-miR-182-3p	23.9856	11.6975	20.4236	9.21212	7.47376	3.96831	3.44848	4.57175	4.59858	8.58718	2.50999	14.651	Excluded
hsa-miR-1825	0	0	0	0	0	0	0	0	0	0	0	0	Excluded
hsa-miR-1827	0	0	0	0	0	0	0	0	0	0	0	0	Excluded
hsa-miR-183-3p	33.5798	35.9279	33.6714	50.248	42.2654	40.5989	25.6173	38.0979	36.1317	23.2359	33.8849	41.8601	Excluded
hsa-miR-184	0	0.417767	1.10398	0	0	0.610509	3.44848	0	2.62776	0	0	0	Excluded
hsa-miR-1843	8.9946	11.2797	5.5199	5.0248	12.3704	5.79984	6.89697	7.61958	11.8249	1.51538	3.13749	5.75576	Excluded
hsa-miR-185-3p	8.39496	12.9508	18.7677	17.5868	11.8549	11.2944	13.7939	17.2711	18.3943	8.08205	3.13749	6.27901	Excluded
hsa-miR-186-3p	0	2.08883	1.10398	0	0	0	0.49264	0	0	0	0	0	Excluded
hsa-miR-187-3p	9.59424	0.835534	1.10398	12.562	14.1744	7.32611	7.38961	16.7631	9.19715	3.03077	6.90248	25.116	Excluded
hsa-miR-187-5p	0	3.7599	0	3.34986	0.515432	0	1.47792	3.04783	1.97082	0	0	0	Excluded
hsa-miR-188-3p	0	1.2533	1.10398	0.837466	1.03086	3.3578	0.49264	1.01594	1.97082	3.03077	0	1.0465	Excluded
hsa-miR-188-5p	19.7881	24.6482	16.5597	14.6557	25.5139	24.1151	17.2424	26.4145	10.511	15.1538	15.6875	23.023	Excluded
hsa-miR-18b-3p	0	0	0	0	0	0	0	0	0	0	0	0	Excluded
hsa-miR-18b-5p	1.19928	7.5198	1.65597	0	1.80401	3.05255	3.44848	2.53986	4.59858	0.505128	0.627498	5.23251	Excluded
hsa-miR-1908-3p	13.7917	10.0264	9.93583	22.1928	24.7407	11.9049	9.85281	14.7312	15.1096	10.1026	10.6675	20.93	Excluded
hsa-miR-1908-5p	135.519	114.468	126.958	109.708	130.92	84.5555	120.204	93.4669	158.979	92.4384	139.932	128.72	Excluded
hsa-miR-1909-3p	0	0	0.55199	0	0.515432	0.305255	0	1.01594	0	0.505128	0	1.0465	Excluded
hsa-miR-1909-5p	0	0	1.10398	0	0.257716	0	0	0	0	0	0	1.56975	Excluded
hsa-miR-190a-3p	3.59784	0	0	0	0	0.915764	0	0	1.97082	1.01026	3.13749	0	Excluded
hsa-miR-190a-5p	13.1921	28.8259	17.6637	13.3995	27.5756	39.6831	28.0805	23.8747	24.9637	34.8538	15.6875	30.8718	Excluded
hsa-miR-190b-3p	0	0	0	0	0	0	0	0	0	0	0	0	Excluded
hsa-miR-190b-5p	4.19748	3.7599	2.75995	0	1.80401	3.05255	1.47792	0.507972	3.94164	0.505128	0	1.56975	Excluded
hsa-miR-1910-3p	0	0	0	0	1.5463	2.74729	0	0	0	0	1.88249	2.61625	Excluded
hsa-miR-1910-5p	0.59964	2.08883	3.31194	1.2562	1.03086	1.52627	1.97056	5.58769	0.65694	2.52564	3.13749	0.523251	Excluded
hsa-miR-1911-3p	0	0	0	0	0	0	0	0	0	0	0	0	Excluded
hsa-miR-1911-5p	0	0	0	0	0	0	0	0	0	0	0	1.56975	Excluded
hsa-miR-1912-3p	0	0	0	0	0	0	0	0	0	0	0	0	Excluded
hsa-miR-1912-5p	0	0	0	0	0	0	0	0	0	0	0	0	Excluded
hsa-miR-1913	0	0	0	0	0	0	0	0	0	0	0	0	Excluded
hsa-miR-191-3p	239.856	98.593	179.949	202.248	48.1929	27.7782	40.8892	47.2414	38.1025	14.1436	28.2374	36.6276	Excluded
hsa-miR-1914-3p	1.79892	1.2533	0	2.93113	4.12346	1.52627	0	2.53986	0	3.5359	0	1.56975	Excluded
hsa-miR-1914-5p	3.59784	2.08883	6.07189	3.34986	2.31944	4.27357	0.49264	0.507972	2.62776	1.51538	7.52998	3.66276	Excluded
hsa-miR-1915-3p	2.39856	0.835534	2.75995	2.5124	3.86574	2.74729	2.4632	1.01594	1.97082	0.505128	11.295	9.41852	Excluded
hsa-miR-1915-5p	1.79892	0	2.75995	0	2.57716	2.44204	0.985281	5.07972	0	2.52564	0	1.56975	Excluded
hsa-miR-192-3p	34.7791	21.7239	26.4955	26.7989	22.1636	7.32611	2.95584	12.6993	5.91246	11.6179	10.6675	5.75576	Excluded
hsa-miR-193a-3p	13.7917	15.4574	6.62388	7.95593	18.2978	19.5363	22.1688	11.1754	15.7665	16.6692	17.57	15.1743	Excluded
hsa-miR-193b-3p	154.707	177.969	81.1426	113.477	164.423	231.383	119.712	89.4031	168.833	187.908	124.245	134.999	Excluded
hsa-miR-193b-5p	24.5852	7.93757	10.4878	6.28099	9.79321	11.2944	2.95584	7.11161	3.94164	9.09231	8.15748	7.32551	Excluded
hsa-miR-194-3p	187.088	114.05	147.933	122.689	71.9028	60.4404	51.7272	48.2574	78.1758	30.8128	58.9848	29.3021	Excluded
hsa-miR-195-3p	12.5924	7.93757	11.5918	4.60606	3.35031	3.05255	0.985281	0.507972	1.31388	2.52564	5.64748	3.13951	Excluded
hsa-miR-195-5p	55.7665	58.9051	81.6946	69.5097	71.1296	67.156	59.1169	87.3712	65.694	46.9769	84.0848	75.3481	Excluded
hsa-miR-196a-1-3p	0	0	0	0	0	0	0	0	0	0	0	0	Excluded
hsa-miR-196a-3p	0	0	4.41592	0	0.773148	0.305255	0	2.53986	4.59858	0	0	0	Excluded
hsa-miR-196b-3p	0	0.835534	0	0	0	0.305255	0	0	0	0	0	0	Excluded
hsa-miR-196b-5p	121.127	59.7407	101.014	65.7411	153.341	93.7132	74.3887	80.2596	151.096	111.633	99.1447	82.1504	Excluded
hsa-miR-1972	0	0	0	0	0	0	0	0	0	0	0	0	Excluded
hsa-miR-197-5p	4.19748	0	0.55199	1.2562	1.5463	1.52627	2.95584	0	3.2847	4.54615	0	1.56975	Excluded
hsa-miR-1976	2.9982	3.34213	1.65597	0	2.06173	0.305255	0.985281	0.507972	3.2847	4.04102	0	2.093	Excluded
hsa-miR-198	0	0	0	0	0	0	0	0	0	0	0	0	Excluded
hsa-miR-199a-3p	5.9964	26.7371	34.2234	19.2617	13.6589	21.3678	15.7645	9.1435	18.3943	17.1744	16.315	33.4881	Excluded
hsa-miR-199a-5p	10.7935	16.7107	11.0398	11.7245	12.3704	9.76815	9.85281	14.2232	7.88327	5.05128	27.6099	14.651	Excluded
hsa-miR-199b-3p	2.9982	8.7731	14.9037	9.63086	4.8966	8.24188	7.88225	4.57175	9.85409	8.58718	8.15748	16.744	Excluded
hsa-miR-199b-5p	1.19928	0.835534	1.65597	2.09366	2.31944	0.915764	0	0.507972	3.94164	1.01026	0	0	Excluded
hsa-miR-19a-5p	0	1.67107	7.17587	5.86226	0.257716	1.83153	0.985281	0	0	0	1.255	1.56975	Excluded
hsa-miR-19b-1-5p	10.1939	5.43097	10.4878	7.53719	8.24691	3.96831	4.43376	6.09567	2.62776	1.01026	0	1.0465	Excluded
hsa-miR-19b-2-5p	0	0.417767	0.55199	0	0.515432	0	0	0	0	0	0	0	Excluded
hsa-miR-200a-3p	189.486	238.545	108.742	117.245	147.156	257.94	92.6164	98.5466	121.534	215.69	76.5548	153.313	Excluded
hsa-miR-200a-5p	40.1759	61.8295	39.7433	28.4738	21.9059	42.4304	13.7939	17.2711	12.4819	28.2872	28.8649	13.0813	Excluded
hsa-miR-200b-5p	31.7809	28.4081	14.9037	18.0055	10.3086	14.6522	7.88225	7.11161	16.4235	16.1641	3.13749	12.0348	Excluded
hsa-miR-200c-5p	1.79892	3.7599	1.10398	0.418733	0	0	0	0	0	0	0	0	Excluded
hsa-miR-202-3p	0	0	0	0	0	0	0	0	0	0	0	0	Excluded
hsa-miR-202-5p	0	0	0	0	0	0	0	0	0	0	0	0	Excluded
hsa-miR-203a-3p	0	0.417767	4.96791	0	0.257716	2.44204	2.95584	0	0	5.05128	8.15748	2.61625	Excluded
hsa-miR-203a-5p	0	0	0	0	0	0	0	0	0	0	0	0	Excluded
hsa-miR-203b-3p	0	0	0	0	0	0	0	0	0	0	0	0	Excluded
hsa-miR-203b-5p	0	0	0	0	0	0	0	0	0	0	0	0	Excluded
hsa-miR-204-3p	0	0	0	0	0.257716	0	0	0	0	0	0	0	Excluded
hsa-miR-204-5p	36.578	16.2929	45.2632	50.6667	69.841	27.1677	36.948	49.2733	42.7011	24.2461	40.7874	60.6971	Excluded
hsa-miR-2052	0	0	0	0	0	0	0	0	0	0	0	0	Excluded
hsa-miR-2053	0	0	0	0	0	0	0	0	0	0	0	0	Excluded
hsa-miR-205-3p	0	0	0	0	0	0	0	0	0	0	0	0	Excluded
hsa-miR-2054	0	0	0	0	0	0	0	0	0	0	0	0	Excluded
hsa-miR-205-5p	0	0	0	0	0	0	0	0	0	0	0	0	Excluded
hsa-miR-206	0	0	0	0	0	0	0	0	0	0	0	0	Excluded
hsa-miR-208a-3p	0	0	0	0	0	0	0	0	0	0	0	0	Excluded
hsa-miR-208a-5p	0	0	0	0	0	0	0	0	0	0	0	0	Excluded
hsa-miR-208b-3p	0	0	0	0	0	0	0	0	0	0	0	0	Excluded
hsa-miR-208b-5p	0	0	0	0	0	0	0	0	0	0	0	0	Excluded
hsa-miR-20a-3p	140.915	124.912	125.302	163.725	118.549	96.7657	113.8	86.3553	84.7452	60.6154	63.3773	82.1504	Excluded
hsa-miR-20b-3p	0	0	1.65597	0	0	0	0	0	0	0	0	0	Excluded
hsa-miR-20b-5p	1.79892	0.835534	1.65597	0.837466	4.38117	12.2102	20.1983	8.63553	7.22634	5.05128	0.627498	3.13951	Excluded
hsa-miR-210-3p	55.1669	35.9279	48.5751	29.3113	57.4707	28.9992	42.8597	30.9863	48.6135	40.4102	47.6899	50.7553	Excluded
hsa-miR-210-5p	5.39676	2.92437	7.17587	4.18733	6.4429	2.44204	3.94112	1.52392	3.2847	1.51538	7.52998	1.56975	Excluded
hsa-miR-2110	56.3661	59.3229	39.1913	48.1543	58.2438	49.4513	51.2346	44.1936	54.526	53.5436	42.0424	59.1274	Excluded
hsa-miR-2113	0	0	0	0	0	0	0	0	0.65694	0	0	0	Excluded
hsa-miR-211-3p	0	0	0	0	0	0	0	0	0	0	0	0	Excluded
hsa-miR-2114-3p	0	0	0	0	0	0	0	0	0	0	0	0	Excluded
hsa-miR-2114-5p	0	0	0	0	0	0	0	0	0	0	0	0	Excluded
hsa-miR-2115-3p	0	0	0	0	0	0	0	0	0	0	0	0	Excluded
hsa-miR-2115-5p	0.59964	0	0	0	0	0	0	0	0	0	0	0	Excluded
hsa-miR-211-5p	0	1.67107	0	0.837466	0	0	0	0	0	0	1.88249	0	Excluded
hsa-miR-2116-3p	9.59424	7.93757	4.96791	7.53719	6.70061	7.63137	7.38961	8.63553	7.22634	12.6282	13.805	17.2673	Excluded
hsa-miR-2116-5p	1.19928	1.67107	2.20796	0	1.5463	0	1.47792	1.01594	2.62776	2.52564	2.50999	2.093	Excluded
hsa-miR-2117	0	0	0	0	0	0	0	0	0	0	0	0	Excluded
hsa-miR-212-3p	1.79892	1.2533	0	2.09366	1.28858	0.915764	0.49264	0	0	1.01026	0	0	Excluded
hsa-miR-212-5p	1.79892	0	0	0	1.80401	1.83153	2.95584	1.01594	0.65694	3.03077	4.39249	0	Excluded
hsa-miR-214-3p	0	1.2533	1.10398	0	0.257716	0.610509	1.97056	5.58769	0.65694	3.03077	3.13749	3.66276	Excluded
hsa-miR-214-5p	0	0.417767	0	0	0	0	0	0	0	0	0	0	Excluded
hsa-miR-215-3p	0	0.835534	0	0	1.03086	0.610509	2.4632	0.507972	2.62776	1.51538	0	1.0465	Excluded
hsa-miR-215-5p	58.1651	80.629	83.9025	61.5537	124.219	119.355	114.293	63.4965	93.9424	77.7897	82.2023	59.6506	Excluded
hsa-miR-216a-3p	44.973	27.5726	34.2234	51.0854	25.2562	26.2519	35.4701	25.9066	26.9345	7.57692	21.3349	27.7323	Excluded
hsa-miR-216a-5p	87.5474	33.0036	65.1349	65.7411	117.003	49.146	71.9255	69.5922	95.2562	43.9461	55.2198	80.5806	Excluded
hsa-miR-216b-3p	26.9838	23.8127	16.0077	31.405	33.7608	18.9258	13.7939	25.3986	39.4164	16.1641	15.06	23.5463	Excluded
hsa-miR-217-3p	4.79712	0	2.75995	4.18733	3.35031	3.05255	0.985281	0	4.59858	2.02051	0	4.70926	Excluded
hsa-miR-218-1-3p	0.59964	0	4.96791	0.837466	2.06173	5.18933	0.49264	3.04783	1.31388	1.01026	3.13749	3.13951	Excluded
hsa-miR-218-2-3p	0	0	0	0	0	0	0	0	0	0	0	0	Excluded
hsa-miR-219a-1-3p	4.79712	5.43097	2.20796	5.0248	1.28858	1.52627	5.41904	2.03189	9.19715	1.01026	0.627498	0	Excluded
hsa-miR-219a-2-3p	0	0	0	0	0	0	0	0	0	0	0	0	Excluded
hsa-miR-219a-5p	0	2.08883	1.65597	0.418733	0.773148	1.52627	0	2.03189	0.65694	0	0.627498	0.523251	Excluded
hsa-miR-219b-3p	0	0	0	3.7686	0	0.915764	0	0.507972	0	2.02051	0	2.093	Excluded
hsa-miR-219b-5p	4.19748	0.835534	5.5199	0	4.63889	1.52627	0	2.53986	0.65694	1.51538	0	2.61625	Excluded
hsa-miR-221-5p	130.721	148.307	142.414	114.733	80.9228	96.4605	67.9844	71.6241	102.483	75.2641	58.9848	73.2551	Excluded
hsa-miR-222-5p	11.9928	8.7731	8.83184	16.3306	6.4429	7.02086	0.985281	1.52392	0	0	1.88249	3.13951	Excluded
hsa-miR-223-3p	1.19928	0	0	0.837466	0	0	0	1.52392	0	3.03077	1.255	0	Excluded
hsa-miR-223-5p	0	0	0	0	0	0	0	0	0	0	0	0	Excluded
hsa-miR-224-3p	0	0	0	0	0	0	0	0	0	0	0	0	Excluded
hsa-miR-224-5p	0	0	0	0	0	0	0	0	0	0	0	0	Excluded
hsa-miR-2276-3p	1.19928	4.59543	2.20796	3.34986	3.60802	3.96831	0.49264	4.06378	3.2847	3.5359	6.90248	4.18601	Excluded
hsa-miR-2276-5p	1.19928	0	1.10398	0.418733	0.257716	0.610509	0.49264	0	0	0.505128	1.88249	0	Excluded
hsa-miR-2277-3p	11.9928	9.19087	9.93583	12.1433	9.02006	6.7156	5.91169	11.6834	9.19715	5.55641	12.55	9.41852	Excluded
hsa-miR-2277-5p	12.5924	20.8883	20.4236	13.8182	20.1018	19.8416	25.6173	17.2711	19.0512	10.6077	21.3349	36.6276	Excluded
hsa-miR-2278	4.19748	1.2533	1.10398	0.418733	4.12346	2.74729	0	4.57175	1.97082	0	5.01999	5.23251	Excluded
hsa-miR-2355-3p	62.3625	56.8163	47.4712	58.6226	41.2346	51.2828	35.9628	57.4008	34.1609	50.5128	35.7674	44.9996	Excluded
hsa-miR-2355-5p	8.39496	3.7599	2.75995	0.418733	3.60802	8.24188	6.89697	1.01594	1.31388	2.02051	7.52998	3.13951	Excluded
hsa-miR-2392	0	0	0	0	0	0	0	0	0	0	0	0	Excluded
hsa-miR-23a-5p	11.3932	8.35534	17.1117	7.11846	3.35031	0.915764	1.47792	0.507972	1.31388	5.55641	7.52998	2.61625	Excluded
hsa-miR-23b-5p	40.1759	36.7635	44.7112	58.2039	19.8441	5.18933	10.8381	9.1435	14.4527	7.07179	5.64748	13.0813	Excluded
hsa-miR-23c	0	0.417767	0	0	0.257716	0	0.49264	0	0	0	0.627498	0.523251	Excluded
hsa-miR-24-1-5p	56.3661	33.8391	20.9756	21.7741	26.8025	32.6623	24.632	11.1754	20.3651	32.3282	20.0799	14.1278	Excluded
hsa-miR-24-2-5p	60.5636	58.4874	50.7831	41.8733	34.5339	58.9142	49.7567	27.4305	45.9858	34.8538	50.8274	34.5346	Excluded
hsa-miR-2467-3p	0	0	0	0.418733	0	0	0	0.507972	0.65694	0	0	0	Excluded
hsa-miR-2467-5p	0	0	0	0	0	0	0	0	0	0	0	0	Excluded
hsa-miR-2681-3p	0	0	0	0	0	0	0	0	0	0	0	0	Excluded
hsa-miR-2681-5p	0	0	0	0	0	0	0	0	0	0	0	0	Excluded
hsa-miR-2682-3p	0	0.417767	1.65597	0	1.80401	0	0	2.03189	5.91246	0.505128	0	4.70926	Excluded
hsa-miR-2682-5p	19.1885	10.8619	8.83184	14.2369	12.1126	14.0417	14.2866	9.65147	7.88327	11.1128	5.01999	7.32551	Excluded
hsa-miR-26a-1-3p	22.1867	9.19087	13.2478	7.95593	2.31944	1.22102	0	0	0.65694	2.52564	0	4.18601	Excluded
hsa-miR-26a-2-3p	47.9712	35.0924	43.6072	33.9174	13.1435	11.5997	12.316	6.60364	11.168	10.1026	7.52998	6.80226	Excluded
hsa-miR-26b-3p	25.7845	19.635	25.3916	46.8981	14.9475	14.0417	8.86753	13.7152	16.4235	19.1949	16.315	13.6045	Excluded
hsa-miR-27a-5p	230.861	163.347	160.629	158.281	29.1219	21.9783	25.1247	18.795	72.2634	60.1102	18.1974	27.209	Excluded
hsa-miR-27b-5p	694.383	541.426	556.406	585.389	184.525	165.753	150.748	145.28	157.009	172.249	99.7722	122.964	Excluded
hsa-miR-2861	0	0	0	0	0	0	0	0	0	1.51538	0	0	Excluded
hsa-miR-2909	0	0	0	0	0	0	0	0	0	0	0	0	Excluded
hsa-miR-296-3p	164.901	107.366	145.725	162.05	142.001	102.566	97.5428	129.025	151.753	110.623	118.597	139.185	Excluded
hsa-miR-296-5p	54.5672	39.2701	63.4789	30.1488	78.8611	75.7032	37.4407	66.5443	59.7815	41.9256	64.6323	58.0809	Excluded
hsa-miR-297	0	0	0	0	0	0	0	0	0	0	0	0	Excluded
hsa-miR-298	0	0	0	0	0	0	0	0	0	0	0	0	Excluded
hsa-miR-299-3p	0	0.417767	2.75995	0	2.06173	0	1.47792	0	2.62776	2.02051	0	1.56975	Excluded
hsa-miR-299-5p	0	3.34213	0	0.418733	0	0	0	0	0.65694	1.51538	0	1.0465	Excluded
hsa-miR-29a-5p	1.19928	7.5198	2.75995	2.5124	2.31944	4.57882	4.43376	4.57175	3.2847	0.505128	0.627498	2.093	Excluded
hsa-miR-29b-1-5p	38.9766	19.635	22.0796	42.292	15.2052	12.8207	8.86753	12.6993	12.4819	15.1538	0	7.84876	Excluded
hsa-miR-29b-2-5p	8.39496	0	0	0	1.03086	0	1.47792	2.03189	0	0.505128	0.627498	0	Excluded
hsa-miR-29b-3p	24.5852	38.8523	31.4634	34.3361	30.6682	35.7148	42.3671	25.9066	29.5623	24.7513	33.8849	55.9878	Excluded
hsa-miR-29c-3p	4.79712	5.43097	6.07189	7.95593	9.27777	13.126	7.38961	9.65147	4.59858	11.6179	7.52998	5.75576	Excluded
hsa-miR-29c-5p	1.79892	2.08883	0.55199	5.86226	1.28858	3.05255	0	4.06378	2.62776	0	0	1.56975	Excluded
hsa-miR-300	0	0	0	0	0	0	0	0	0	0	0	0	Excluded
hsa-miR-301a-3p	14.991	45.9543	25.9435	20.5179	34.0185	29.3044	41.8744	29.4624	47.2996	43.441	43.9249	42.3833	Excluded
hsa-miR-301a-5p	19.1885	36.7635	26.4955	38.1047	13.4012	14.0417	19.213	19.8109	13.1388	11.1128	1.88249	25.116	Excluded
hsa-miR-301b-3p	9.59424	7.5198	11.5918	7.11846	7.98919	9.4629	17.7351	18.287	15.1096	11.6179	19.4524	19.8835	Excluded
hsa-miR-301b-5p	19.7881	8.35534	11.5918	5.86226	6.70061	2.13678	6.89697	8.63553	11.8249	1.01026	0	4.18601	Excluded
hsa-miR-302a-3p	0	0	0	0	0	0	0	0	0	0	0	0	Excluded
hsa-miR-302a-5p	0	0	0	0	0	0	0	0	0	0	0	0	Excluded
hsa-miR-302b-3p	0	0	0	0	0	0	0	0	0	0	0	0	Excluded
hsa-miR-302b-5p	0	0	0	0	0	0	0	0	0	0	0	0	Excluded
hsa-miR-302c-3p	0	0	0	0	0	0	0	0	0	0	0	0	Excluded
hsa-miR-302c-5p	0	0	0	0	0	0	0	0	0	0	0	0	Excluded
hsa-miR-302d-3p	0	0	0	0	0	0	0	0	0	0	0	0	Excluded
hsa-miR-302d-5p	0	0	0	0	0	0	0	0	0	0	0	0	Excluded
hsa-miR-302e	0	0	0	0	0	0	0	0	0	0	0	0	Excluded
hsa-miR-302f	0	0	0	0	0	0	0	0	0	0	0	0	Excluded
hsa-miR-3059-3p	0	0.417767	0.55199	3.34986	0	0	0	0	0	1.01026	1.255	0.523251	Excluded
hsa-miR-3059-5p	60.5636	59.7407	67.8948	50.248	70.3565	53.7248	65.0285	58.4168	82.7744	54.5538	66.5148	63.3134	Excluded
hsa-miR-3064-3p	5.39676	0	0	0	0.515432	0	0	0	0	1.01026	0.627498	0	Excluded
hsa-miR-3064-5p	0	1.2533	0.55199	1.2562	1.03086	0.915764	0.985281	0.507972	0	2.52564	5.64748	2.093	Excluded
hsa-miR-3065-3p	2.9982	0.417767	4.41592	0.837466	2.31944	1.83153	0.49264	0	0	0	2.50999	0	Excluded
hsa-miR-3065-5p	0	0	5.5199	2.93113	1.5463	7.02086	0	0	1.97082	5.55641	0	3.13951	Excluded
hsa-miR-3074-3p	29.982	13.3685	18.7677	22.6116	21.6481	10.9892	15.2719	17.779	14.4527	12.6282	20.7074	24.5928	Excluded
hsa-miR-3074-5p	17.9892	29.6614	33.6714	31.8237	35.3071	24.1151	35.4701	26.9225	34.1609	25.2564	29.4924	38.7206	Excluded
hsa-miR-3085-3p	0	0	0	0	0	0	0	0	0	0	0	0	Excluded
hsa-miR-3085-5p	0	0	0	0	0	0	0	0	0	0	0	0	Excluded
hsa-miR-30a-3p	4.19748	6.2665	11.0398	12.1433	7.73148	5.79984	7.88225	13.2073	9.85409	4.54615	11.295	13.0813	Excluded
hsa-miR-30b-3p	29.982	15.0396	16.0077	8.79339	7.98919	6.41035	3.94112	6.60364	0.65694	1.51538	4.39249	7.32551	Excluded
hsa-miR-30c-1-3p	38.9766	38.0168	35.3274	41.8733	12.1126	14.347	18.7203	9.65147	13.7957	5.55641	4.39249	20.93	Excluded
hsa-miR-30c-2-3p	0	1.2533	1.65597	2.93113	0.773148	0	0	0.507972	0	2.02051	0.627498	4.18601	Excluded
hsa-miR-30d-3p	11.9928	13.3685	7.72786	5.44353	3.86574	10.3787	1.47792	7.61958	3.2847	3.03077	7.52998	4.18601	Excluded
hsa-miR-3115	0	2.5066	4.41592	1.2562	0.515432	4.27357	0	4.06378	1.97082	4.04102	1.88249	0	Excluded
hsa-miR-3116	0	0	0	0	0	0	0	0	0	0	0	0	Excluded
hsa-miR-3117-3p	0	0	0	0	0	0	0	0	0	0	0	0	Excluded
hsa-miR-3117-5p	0	0	0	0	0	0	0	0	0	0	0	0	Excluded
hsa-miR-3118	9.59424	1.2533	0.55199	3.34986	0	1.83153	3.94112	20.3189	0	0	10.04	0	Excluded
hsa-miR-3119	0	0	0	0	0	0	0	0	0	0	0	0	Excluded
hsa-miR-3120-3p	2.39856	0	0	0	0	1.83153	0.985281	0	0	3.5359	0.627498	2.093	Excluded
hsa-miR-3120-5p	0	0	0	0	0	0	0	0	0	0	0	0	Excluded
hsa-miR-3121-3p	0	0	0	0	0.515432	3.05255	0	0.507972	4.59858	0	0	0.523251	Excluded
hsa-miR-3121-5p	0	0	1.10398	0	0	0	0	0	0	0	0	0	Excluded
hsa-miR-3122	0	0	0	0	0	0	0	0	0.65694	0	0	0	Excluded
hsa-miR-3123	0	0	0	0	0	0	0	0	0	0	0	0	Excluded
hsa-miR-3124-3p	0	0	0	0	13.9167	16.789	23.1541	18.795	15.1096	16.6692	50.1999	20.93	Excluded
hsa-miR-3124-5p	0	0.417767	0	0	0	0	0.985281	0	0	0	1.255	0	Excluded
hsa-miR-3125	0	0	0	0	0	0	0	0	0	0	0	0	Excluded
hsa-miR-3126-3p	0	0.417767	0.55199	0	0.773148	0	0	1.52392	0	0	0	0.523251	Excluded
hsa-miR-3126-5p	0	0	2.20796	0	1.28858	0	0	0	0	3.03077	0	3.13951	Excluded
hsa-miR-3127-3p	1.19928	2.92437	1.10398	0.418733	2.06173	4.57882	1.97056	0.507972	2.62776	5.55641	1.255	5.23251	Excluded
hsa-miR-3127-5p	3.59784	4.17767	4.96791	0.837466	0	1.83153	2.4632	3.5558	1.31388	1.51538	0	1.56975	Excluded
hsa-miR-3128	11.9928	12.9508	19.3197	19.2617	19.5864	30.5255	29.0658	26.4145	24.9637	22.7308	23.2174	12.558	Excluded
hsa-miR-3129-3p	45.5726	39.6878	36.4314	35.1736	46.3889	43.3462	35.4701	10.6674	35.4747	25.2564	39.5324	28.2555	Excluded
hsa-miR-3129-5p	23.9856	5.84874	7.17587	6.69973	11.3395	5.18933	8.37489	2.03189	7.88327	9.09231	6.90248	8.89527	Excluded
hsa-miR-3130-3p	7.19568	10.0264	15.4557	9.21212	12.3704	17.7048	13.7939	16.2551	5.25552	15.1538	6.27498	6.27901	Excluded
hsa-miR-3130-5p	16.7899	30.497	39.7433	19.2617	40.4614	20.4521	12.8087	30.9863	14.4527	24.2461	30.1199	44.4763	Excluded
hsa-miR-3131	0	0	1.10398	0.418733	0	0.610509	0	0	0	0	0	0	Excluded
hsa-miR-3132	0	0	0	0	0	0	0	0	0	0	0	2.093	Excluded
hsa-miR-3133	7.79532	2.08883	5.5199	5.86226	4.38117	1.83153	6.89697	2.53986	11.8249	4.54615	4.39249	3.66276	Excluded
hsa-miR-3134	2.39856	0	0	0	0	0	0.49264	0	0	0	0.627498	1.0465	Excluded
hsa-miR-3135a	0	0	0	0.837466	0	0	0	0	0	0.505128	3.76499	0	Excluded
hsa-miR-3135b	0	0	0	0	0	0	0	0	0	0	0	0	Excluded
hsa-miR-3136-3p	0	1.67107	0	0	0	0	0	0	0	0	0	0	Excluded
hsa-miR-3136-5p	0.59964	0	2.75995	3.34986	0.257716	0.610509	0	0	0	3.5359	0	0.523251	Excluded
hsa-miR-3137	0	0	0	0	0	0	0.49264	0	0	0.505128	0	0	Excluded
hsa-miR-3138	0	1.2533	0	4.18733	5.15432	4.88407	3.44848	5.58769	6.5694	11.6179	2.50999	3.13951	Excluded
hsa-miR-3139	0	1.67107	0.55199	0	0.515432	0	0	0	0	0	0	3.13951	Excluded
hsa-miR-31-3p	0	0	0	0	0	0	0	0	0	0	0	0	Excluded
hsa-miR-3140-3p	7.19568	7.10204	7.72786	7.11846	6.70061	9.15764	7.88225	10.6674	11.168	12.6282	5.64748	16.744	Excluded
hsa-miR-3140-5p	0.59964	5.84874	2.20796	3.34986	2.31944	3.66306	9.36017	3.04783	3.2847	3.03077	16.9425	2.61625	Excluded
hsa-miR-3141	0	0	0	0	0	0	0	0	0	0	0	0	Excluded
hsa-miR-3142	0	0	0	0	0	0	0	0	0	0	0	0	Excluded
hsa-miR-3143	0	1.67107	2.20796	2.09366	2.57716	0.610509	1.97056	0	0	3.5359	3.13749	0	Excluded
hsa-miR-3144-3p	17.9892	14.2041	11.5918	27.2176	11.0818	13.4312	11.3307	8.63553	1.97082	11.6179	8.78498	6.80226	Excluded
hsa-miR-3144-5p	5.9964	1.67107	3.31194	2.5124	1.28858	3.05255	5.41904	0	5.25552	6.06154	16.315	0	Excluded
hsa-miR-3145-3p	2.39856	10.8619	6.62388	5.44353	9.02006	13.7365	2.95584	14.7312	9.85409	16.1641	11.295	5.23251	Excluded
hsa-miR-3145-5p	7.19568	20.4706	14.9037	10.0496	12.1126	17.0943	13.3013	13.2073	7.22634	20.7103	18.8249	6.27901	Excluded
hsa-miR-3146	3.59784	0.835534	3.31194	0.418733	2.06173	0.915764	4.9264	1.01594	1.97082	0.505128	5.64748	3.13951	Excluded
hsa-miR-3147	0	0	0	0	0	0	0	0	0	0	0	0	Excluded
hsa-miR-3148	14.3914	1.2533	2.20796	1.2562	5.66975	1.52627	4.9264	4.06378	5.25552	0	6.27498	1.0465	Excluded
hsa-miR-3149	2.39856	6.2665	2.20796	2.09366	4.8966	3.05255	2.4632	5.58769	5.25552	1.01026	4.39249	1.56975	Excluded
hsa-miR-3150a-3p	0.59964	1.2533	0	0.418733	0.257716	0	0	0	0	2.02051	1.255	0.523251	Excluded
hsa-miR-3150a-5p	10.1939	11.2797	14.3517	13.8182	7.47376	9.76815	9.85281	9.1435	24.3068	21.7205	13.1775	19.3603	Excluded
hsa-miR-3150b-3p	0	0	0	0	0	0	0	0	0	0	0	0	Excluded
hsa-miR-3150b-5p	0	0.835534	0	0	0	0	0	0	0	0	0	0	Excluded
hsa-miR-3151-3p	0	0	0	0	0	0	0	0	0	0	0	0	Excluded
hsa-miR-3151-5p	0	0	0	0	0	0	0	0	0	0	0	0	Excluded
hsa-miR-3152-3p	0	0	0	0	0	0	0	0	0	0	0	0	Excluded
hsa-miR-3152-5p	0	0	0	0	0	0	0	0	0	0	0	0	Excluded
hsa-miR-3153	0	0	0	0	0	0	0.985281	0	0	0	0	0	Excluded
hsa-miR-3154	0	0	0	0	0	0	0	0	0	0	0	0	Excluded
hsa-miR-3155a	0.59964	0	1.10398	2.09366	0	0	0	0	0	0	0	1.0465	Excluded
hsa-miR-3155b	0	0	0	0	0	0	0	0	0	0	0	0	Excluded
hsa-miR-3156-3p	0	0	0	0	0	0	0	0	0	0	0	0	Excluded
hsa-miR-3156-5p	0	0	0	0	0	0	0	0	0	0	0	0	Excluded
hsa-miR-3157-3p	22.1867	15.0396	7.72786	13.8182	10.5664	5.18933	8.86753	14.2232	8.54021	5.05128	4.39249	7.32551	Excluded
hsa-miR-3157-5p	22.7863	18.3817	25.3916	27.2176	26.0293	18.9258	13.3013	23.8747	37.4456	16.1641	40.1599	39.7671	Excluded
hsa-miR-3158-5p	2.39856	6.68427	3.31194	0	1.03086	0.305255	3.94112	0	0	0	0	0	Excluded
hsa-miR-3159	3.59784	5.0132	6.62388	3.7686	0.515432	2.13678	2.95584	0	3.2847	3.03077	1.88249	1.56975	Excluded
hsa-miR-31-5p	0	0	0	0	0	0.305255	0.985281	0	0	0	0	0	Excluded
hsa-miR-3160-3p	0	0	0	0	0	1.52627	13.3013	0	1.31388	0	3.76499	0	Excluded
hsa-miR-3160-5p	0	2.5066	0	0	0	0	0	0	0	0	0	0	Excluded
hsa-miR-3161	0	0	0	0	0	0	0	0	0	0	0	0	Excluded
hsa-miR-3162-3p	2.39856	1.67107	5.5199	1.67493	1.5463	1.83153	0.49264	1.01594	0.65694	0	1.88249	2.093	Excluded
hsa-miR-3162-5p	1.19928	3.7599	0	1.2562	0.257716	0	1.97056	0.507972	0	0.505128	1.255	3.66276	Excluded
hsa-miR-3163	26.9838	17.5462	16.0077	28.4738	27.0602	27.1677	20.1983	18.795	31.5331	29.2974	37.6499	14.651	Excluded
hsa-miR-3164	0	3.7599	0	5.44353	1.03086	0.915764	2.95584	0	0	0.505128	0.627498	3.66276	Excluded
hsa-miR-3165	0	0	1.10398	3.7686	0	0.915764	1.97056	1.01594	1.97082	1.01026	1.255	2.093	Excluded
hsa-miR-3166	0	0	0	0	0.257716	0	0	0	0	0	0	0	Excluded
hsa-miR-3167	0	0	0	0	0	0	0	0	0	0	0	0	Excluded
hsa-miR-3168	0	0	0	0	0	0.305255	0	0	0	0	0	0	Excluded
hsa-miR-3169	0	0	0	0	0	0.610509	0	0	0	0	0	0	Excluded
hsa-miR-3170	1.79892	0	0	0	0	2.13678	1.47792	0	1.31388	0	0.627498	0	Excluded
hsa-miR-3171	2.39856	17.5462	4.96791	6.28099	11.3395	20.7573	20.6909	10.1594	5.91246	9.09231	8.15748	13.0813	Excluded
hsa-miR-3173-3p	0.59964	0	0	1.2562	1.5463	1.22102	4.43376	4.06378	0	1.51538	1.88249	1.0465	Excluded
hsa-miR-3173-5p	9.59424	9.19087	12.6958	12.562	12.1126	11.9049	13.3013	13.7152	13.1388	13.1333	16.9425	5.75576	Excluded
hsa-miR-3174	4.19748	1.67107	0.55199	4.60606	3.35031	3.96831	1.47792	2.03189	1.31388	4.54615	11.295	17.2673	Excluded
hsa-miR-3175	0	0	0	0	0	0	0	0	0	0	0	2.093	Excluded
hsa-miR-3176	7.79532	6.2665	8.27985	11.7245	6.70061	7.93662	5.91169	6.09567	12.4819	6.56666	5.64748	9.41852	Excluded
hsa-miR-3177-3p	5.39676	2.08883	2.20796	6.28099	5.92747	3.3578	4.43376	3.04783	5.91246	6.56666	5.01999	8.89527	Excluded
hsa-miR-3177-5p	0	0	0	0	0	0	0	0	0	0	0	0	Excluded
hsa-miR-3178	0	0	2.75995	0	1.03086	1.22102	0	0.507972	5.91246	0.505128	1.255	2.61625	Excluded
hsa-miR-3179	38.3769	6.68427	2.20796	25.9614	28.3488	15.568	98.5281	48.7653	57.1537	47.482	32.6299	43.9531	Excluded
hsa-miR-3180	1.79892	1.67107	5.5199	7.11846	4.63889	1.52627	0.49264	7.11161	1.31388	6.06154	11.9225	6.80226	Excluded
hsa-miR-3180-3p	3.59784	2.92437	6.62388	8.79339	5.92747	1.83153	0.985281	11.1754	1.97082	8.58718	11.295	12.0348	Excluded
hsa-miR-3180-5p	0	0	0	7.53719	5.15432	2.74729	0	0	0	1.51538	0	1.56975	Excluded
hsa-miR-3181	0	0	0	0	0	0	0	0	1.31388	0	0	0	Excluded
hsa-miR-3182	47.9712	24.6482	15.4557	24.7052	32.9876	18.6205	10.3454	28.9544	63.7231	24.7513	15.6875	25.116	Excluded
hsa-miR-3183	0	0	0	0	0	0	0	0	0	0	0	0	Excluded
hsa-miR-3184-3p	0	0	0	0	0	0	0	0	0	0	0	0	Excluded
hsa-miR-3184-5p	0	0	1.10398	0	0.257716	0.610509	0	0	0	0	0	0	Excluded
hsa-miR-3185	0	0	0	0	0	0	0	0	0	0	0	0	Excluded
hsa-miR-3186-3p	0	0	0	0	0	0	0	0	0	0	0	0	Excluded
hsa-miR-3186-5p	0	0	0	0	0	0	0	0	0	0	0	0	Excluded
hsa-miR-3187-3p	30.5816	41.7767	44.1592	38.1047	40.4614	29.3044	21.1835	36.066	22.3359	32.8333	26.9824	40.2903	Excluded
hsa-miR-3187-5p	1.79892	0	0.55199	2.09366	1.5463	0.610509	3.94112	0.507972	0.65694	0	0	0.523251	Excluded
hsa-miR-3188	0	0	0	0	0	0	0	0	0	0	0	0	Excluded
hsa-miR-3189-3p	0	6.68427	1.65597	2.5124	0.773148	0.305255	1.47792	2.03189	0.65694	7.07179	1.88249	4.70926	Excluded
hsa-miR-3189-5p	0	0.417767	0	0	0.515432	0	1.47792	0	0	1.51538	6.90248	0	Excluded
hsa-miR-3190-3p	0	2.08883	0	3.7686	0.257716	0.305255	2.95584	0	1.97082	0.505128	0	1.0465	Excluded
hsa-miR-3190-5p	0	0	0	0	0	0	0	0	1.97082	0	0	0	Excluded
hsa-miR-3191-3p	2.39856	0	0	0	1.03086	0.305255	0	0	2.62776	0	0	1.56975	Excluded
hsa-miR-3191-5p	0	0	0	1.2562	0	0	1.47792	0	0	0	0	0	Excluded
hsa-miR-3192-3p	1.19928	0	0	0	0.515432	0	0	0	0	0	0	0	Excluded
hsa-miR-3192-5p	4.79712	2.5066	1.10398	0.418733	0	0	5.41904	0	2.62776	1.51538	0	0.523251	Excluded
hsa-miR-3193	1.19928	0.835534	0.55199	1.67493	1.28858	0	0.985281	0	1.97082	0	0.627498	4.70926	Excluded
hsa-miR-3194-3p	7.79532	16.7107	4.96791	5.0248	1.80401	6.7156	1.47792	3.04783	0.65694	7.07179	1.255	5.23251	Excluded
hsa-miR-3194-5p	0	3.34213	0.55199	0.418733	6.18518	4.27357	0.49264	1.01594	11.168	1.01026	0.627498	5.75576	Excluded
hsa-miR-3195	0.59964	0	0	0.418733	1.03086	1.22102	0	2.03189	0.65694	2.02051	0	1.0465	Excluded
hsa-miR-3196	0	0	0	0	0	0	0	0.507972	0	0	0	0	Excluded
hsa-miR-3197	3.59784	0	0	0	0.257716	0	0	0	0	1.51538	0	0	Excluded
hsa-miR-3198	0	0	3.31194	0	0	0	0	0	5.25552	0	0	3.13951	Excluded
hsa-miR-3199	4.19748	0	1.65597	0	2.31944	1.22102	0	7.61958	1.31388	0.505128	6.90248	0	Excluded
hsa-miR-3200-3p	7.19568	9.19087	9.93583	2.09366	3.09259	6.10509	2.95584	5.58769	3.2847	1.51538	1.255	3.66276	Excluded
hsa-miR-3200-5p	0	0	0	0	0	0	0	0	0	0	0	0	Excluded
hsa-miR-3201	0	0	0	0	0	0	0	0	0	0	0	0	Excluded
hsa-miR-3202	0	0	0	0	0	0	0	0	0.65694	1.01026	0	0	Excluded
hsa-miR-320a-5p	0.59964	0.417767	2.75995	2.5124	1.5463	0.305255	0	1.01594	0	3.5359	0	0.523251	Excluded
hsa-miR-320c	109.134	96.9219	105.982	116.408	155.145	125.765	182.77	125.469	166.206	73.7487	151.227	124.534	Excluded
hsa-miR-320d	99.5402	75.198	99.3583	89.6088	125.508	116.607	159.616	115.31	139.928	74.759	118.597	102.034	Excluded
hsa-miR-320e	14.3914	8.7731	4.41592	7.53719	10.3086	12.8207	8.86753	7.11161	10.511	9.09231	10.6675	2.093	Excluded
hsa-miR-323a-3p	3.59784	2.08883	3.31194	0.418733	4.12346	2.44204	1.97056	0.507972	12.4819	3.03077	0	11.5115	Excluded
hsa-miR-323a-5p	0	0	0	0	0	0	0	0	0	0	0	0	Excluded
hsa-miR-323b-3p	1.19928	0	0	1.67493	0	0	0	0	0	0.505128	0	0	Excluded
hsa-miR-323b-5p	0	0	0	0	0	0	0	0	0	0	0	0	Excluded
hsa-miR-324-3p	10.1939	16.7107	11.5918	22.6116	16.4938	15.8732	11.8234	15.7471	13.1388	13.6385	23.2174	9.41852	Excluded
hsa-miR-324-5p	22.1867	39.6878	28.7035	27.2176	43.0386	34.4938	17.2424	33.5262	26.2776	32.3282	38.9049	38.1973	Excluded
hsa-miR-325	0	0	0	0	0	0	0	0	0	0	0	0	Excluded
hsa-miR-326	46.7719	22.9772	24.2876	33.9174	53.6049	31.4412	23.1541	30.4783	34.8178	31.8231	24.4724	49.1856	Excluded
hsa-miR-328-3p	22.7863	17.964	21.5276	14.6557	23.1944	30.5255	23.1541	14.2232	21.679	13.6385	28.2374	15.1743	Excluded
hsa-miR-328-5p	0	0	0	0	0	0	0	0	0	0	0	0	Excluded
hsa-miR-329-3p	2.9982	7.10204	9.38384	10.0496	7.21605	4.88407	10.3454	4.06378	13.1388	9.59743	13.805	1.56975	Excluded
hsa-miR-329-5p	0	0	0	0	0	0	0	0	0	0	0	0	Excluded
hsa-miR-330-3p	55.7665	68.096	86.1105	64.4849	51.8009	53.7248	58.1316	67.0523	72.2634	53.5436	51.4549	73.7784	Excluded
hsa-miR-330-5p	18.5888	15.4574	16.0077	12.1433	24.9984	30.8307	32.0216	12.6993	14.4527	16.1641	11.295	26.6858	Excluded
hsa-miR-331-5p	256.646	198.021	193.749	272.176	157.98	137.67	128.579	169.663	135.33	82.841	138.05	158.022	Excluded
hsa-miR-337-3p	2.9982	0.835534	2.20796	4.60606	0.515432	1.83153	0	1.52392	0	3.03077	2.50999	1.0465	Excluded
hsa-miR-337-5p	0	1.67107	0	0	0	0	0.985281	0	0	0	0.627498	0	Excluded
hsa-miR-338-3p	0	0	1.65597	0.837466	0	0.305255	0	0	0	0	0	0	Excluded
hsa-miR-338-5p	0	2.5066	3.31194	2.93113	1.5463	1.83153	2.4632	0	1.31388	0	0.627498	2.61625	Excluded
hsa-miR-33a-3p	10.1939	8.35534	8.27985	3.34986	8.24691	4.57882	9.85281	1.52392	1.97082	5.55641	7.52998	1.56975	Excluded
hsa-miR-33a-5p	30.5816	17.964	11.0398	21.3554	21.3904	25.6414	29.0658	20.3189	50.5843	17.6795	25.7274	16.744	Excluded
hsa-miR-33b-3p	106.736	41.7767	128.614	123.107	37.1111	33.578	30.0511	55.8769	13.7957	22.7308	20.0799	26.6858	Excluded
hsa-miR-33b-5p	1.79892	0.417767	0	0	0.257716	0	0	0	0	2.52564	0	0	Excluded
hsa-miR-340-3p	86.3481	66.8427	67.3428	90.0276	71.1296	69.5981	81.2857	79.2436	60.4384	66.1718	80.3198	104.127	Excluded
hsa-miR-342-5p	0.59964	5.84874	5.5199	4.18733	3.60802	2.13678	3.94112	0	0	1.51538	2.50999	2.093	Excluded
hsa-miR-345-3p	1.19928	2.92437	2.20796	1.67493	2.83488	1.22102	0	0	0	0	0	0	Excluded
hsa-miR-346	0	0	0	0	0	0	0	0	0	0	0	0	Excluded
hsa-miR-34a-3p	3.59784	7.10204	6.07189	4.18733	1.28858	4.27357	1.97056	4.57175	2.62776	0	1.255	5.23251	Excluded
hsa-miR-34b-3p	0	0	0	0.837466	0	0	0	0	0	0	0	0	Excluded
hsa-miR-34b-5p	0	0	0	0	0	0	0	0	0	0	0	0	Excluded
hsa-miR-34c-3p	0	0	0	0	0	0.610509	0	0	0	0	0	0	Excluded
hsa-miR-34c-5p	1.79892	2.5066	1.10398	3.34986	4.38117	1.22102	0	3.5558	1.31388	0	0	1.0465	Excluded
hsa-miR-3529-3p	0	0	0	0	0	0	0	0	0	0	0	0	Excluded
hsa-miR-3529-5p	0	0	0	0	0	0	0	0	0	0	0	0	Excluded
hsa-miR-3605-3p	8.39496	12.1152	4.96791	0.418733	5.92747	9.15764	6.40433	2.03189	2.62776	6.06154	11.9225	13.0813	Excluded
hsa-miR-3605-5p	2.9982	2.5066	1.65597	1.67493	1.5463	3.3578	0.49264	2.53986	0	3.5359	2.50999	1.56975	Excluded
hsa-miR-3606-3p	0	0	0	0	0	0	0	0	0	0	0	0	Excluded
hsa-miR-3606-5p	0	0	0	0	0	0	0	0	0	0	0	0	Excluded
hsa-miR-3609	1.79892	0	2.20796	0.418733	2.31944	0.610509	0	0	0	2.02051	3.13749	0.523251	Excluded
hsa-miR-3610	0	0	0	0	0	0.305255	0	2.03189	0	0	0	0	Excluded
hsa-miR-3611	1.19928	2.5066	2.75995	0.837466	1.03086	1.52627	3.44848	2.03189	3.94164	0.505128	1.255	5.23251	Excluded
hsa-miR-3612	0	0	0	0	0	0	0	0	0	0	0	0	Excluded
hsa-miR-3613-3p	2.39856	9.60864	4.41592	5.44353	6.4429	6.41035	6.40433	3.04783	5.25552	6.56666	4.39249	9.41852	Excluded
hsa-miR-361-3p	0	0	0	0	0	0	0	0	0	0	0	0	Excluded
hsa-miR-3614-3p	0	0	0	0	0	0	0	0	0	0	0	0.523251	Excluded
hsa-miR-3614-5p	0	0	0	0	0	0	0	0	0	0	0	0	Excluded
hsa-miR-361-5p	0	0	0	0	0	1.22102	0	0	0	0	0	0	Excluded
hsa-miR-3616-3p	0	0	0	0	0	0	0	0	0	0	0	0	Excluded
hsa-miR-3616-5p	0	0	0	0	0	0	0	0	0	0	0	0	Excluded
hsa-miR-3617-3p	0	0	0	0	0	0	0	0	0	0	0	0	Excluded
hsa-miR-3617-5p	0	0	0	0	0.257716	0	0	0	0	0	0	0	Excluded
hsa-miR-3618	0	0	0	0	0	0	0	0	0	0	0	0	Excluded
hsa-miR-3619-3p	0	0	0	0	0	0.915764	0	0	0	0	0	0	Excluded
hsa-miR-3619-5p	0	0	0.55199	1.2562	0	0.610509	0.985281	0	0	0	0	0	Excluded
hsa-miR-3620-3p	4.79712	0	3.86393	1.2562	0.257716	1.52627	0	1.52392	1.31388	1.01026	0.627498	3.66276	Excluded
hsa-miR-3620-5p	0	0	0	0	0.257716	0	0	0	0	1.01026	0	0	Excluded
hsa-miR-3621	0	0	0	0	0	0	0	0	0	0	0	0	Excluded
hsa-miR-3622a-3p	1.19928	1.67107	0	0	0.515432	0.305255	2.95584	0	0	0	1.88249	1.56975	Excluded
hsa-miR-3622a-5p	0.59964	0	0	0	0	0	0	0.507972	0	0	0.627498	0	Excluded
hsa-miR-3622b-3p	0	0	0	0	0	0	0	0	0	0	0	0	Excluded
hsa-miR-3622b-5p	0	0	0	0	0	0	0	0	0	0	0	0	Excluded
hsa-miR-362-3p	40.1759	78.1224	70.1028	53.5978	54.1203	72.3454	44.3376	44.7015	34.8178	76.2743	61.4948	47.6158	Excluded
hsa-miR-363-3p	3.59784	2.5066	1.10398	4.18733	2.83488	3.66306	0.985281	3.5558	0	0	4.39249	1.56975	Excluded
hsa-miR-363-5p	0	0	0	0	0	0	0	0	0	0	0	0	Excluded
hsa-miR-3646	0	0	0	0	1.28858	0.915764	0.49264	0	0	0	0	0	Excluded
hsa-miR-3648	3.59784	10.0264	0	5.86226	0	3.3578	0	0	7.88327	0	0	0	Excluded
hsa-miR-3649	0	0	0	0	0	0	0	0	0	0	0	0	Excluded
hsa-miR-3650	0	0	0	0	0	0	0	0	0	0	0	0	Excluded
hsa-miR-3651	0	0.417767	0	0.837466	0	0	0	0	0	0	0	0	Excluded
hsa-miR-3652	0	2.92437	0	0	0.257716	0.915764	0	0.507972	0	0	0	0.523251	Excluded
hsa-miR-3654	0	0	0	0	0	0.305255	0	0	0	0	0	0	Excluded
hsa-miR-3655	0	0	0	0	0	0	0.49264	0	0	2.02051	0	0	Excluded
hsa-miR-3657	0	0	0	0	0	0.915764	0	0	0	0	0	0	Excluded
hsa-miR-3658	0	0	0	0	0	0	0	0	0	0	0	0	Excluded
hsa-miR-3659	0.59964	0	0	0	0	0	0	0	2.62776	0	0	1.0465	Excluded
hsa-miR-365a-3p	369.978	53.0564	38.0873	391.934	40.9768	62.8825	408.892	323.07	358.032	484.923	374.616	308.195	Excluded
hsa-miR-365a-5p	7.79532	1.2533	2.20796	6.69973	0.257716	4.27357	0	1.01594	0	1.51538	0.627498	0	Excluded
hsa-miR-365b-5p	10.1939	7.5198	4.41592	9.63086	7.98919	2.13678	1.97056	4.57175	0.65694	3.03077	1.88249	0	Excluded
hsa-miR-3660	3.59784	1.2533	7.17587	1.2562	7.98919	0.915764	3.94112	6.60364	6.5694	5.55641	3.13749	7.32551	Excluded
hsa-miR-3661	4.19748	4.59543	3.31194	3.7686	2.57716	0.915764	1.97056	1.01594	0	2.52564	0.627498	4.70926	Excluded
hsa-miR-3662	11.3932	6.2665	4.96791	11.7245	15.9784	17.0943	10.3454	23.8747	9.85409	13.6385	10.6675	12.0348	Excluded
hsa-miR-3663-3p	0	0	0	0	0	0	0	0	0	0	2.50999	0	Excluded
hsa-miR-3663-5p	0	0	0	0	0	0	0	0	0	0	0	0	Excluded
hsa-miR-3664-3p	38.3769	36.7635	46.3672	67.8347	58.7592	59.8299	62.0727	38.6059	48.6135	48.4923	38.9049	86.8597	Excluded
hsa-miR-3664-5p	8.39496	5.0132	11.0398	5.0248	3.60802	4.27357	2.95584	5.58769	1.97082	12.1231	1.255	12.0348	Excluded
hsa-miR-3665	0	0	0	0.837466	0	0	0	0	0	0	0	0	Excluded
hsa-miR-3666	0	0	0	0	0	0	0	0	0	0	0	0	Excluded
hsa-miR-3667-3p	0	0	0	0	0	0	0	0	0	0	0	0	Excluded
hsa-miR-3667-5p	0	0	0	0	0	0	0	0	0	0	0	0	Excluded
hsa-miR-3668	0	0.417767	0	0	0	1.52627	0.985281	1.01594	0	0	0	2.61625	Excluded
hsa-miR-3670	0	0	0	0	0	0	0	0	0	0	0	0	Excluded
hsa-miR-3671	0	0	0	0	0	0	0	0	0	0	0	0	Excluded
hsa-miR-3672	1.79892	0.417767	0	0	0.773148	1.22102	0	0	0.65694	0.505128	0	1.0465	Excluded
hsa-miR-367-3p	0	0	0	0	0	0	0	0	0	0	0	0	Excluded
hsa-miR-3674	0	0	0	0	0	0	0	0	0	0	0	0	Excluded
hsa-miR-3675-3p	0	0	0	0	0	0	0	0	0	0	0	0	Excluded
hsa-miR-3675-5p	0	0	0	0	0	0	0	0	0	0	0	0	Excluded
hsa-miR-367-5p	0	0	0	0	0	0	0	0	0	0	0	0	Excluded
hsa-miR-3677-3p	0	0	1.65597	0.837466	0	0	0	0	0	0	0	0	Excluded
hsa-miR-3677-5p	2.39856	0	1.10398	0.837466	0	0	0	0	0	0	0	0	Excluded
hsa-miR-3678-3p	0	0	0	0	0	0	0	0	0	0	0	0	Excluded
hsa-miR-3678-5p	0	0	0	0	0	0.915764	0	0	0	0.505128	0	0	Excluded
hsa-miR-3679-3p	0	0	2.75995	0.837466	0	0	0	2.03189	0	0	1.255	0	Excluded
hsa-miR-3679-5p	4.19748	1.67107	0	3.7686	3.09259	1.83153	0.985281	1.52392	2.62776	3.5359	0.627498	1.0465	Excluded
hsa-miR-3680-3p	11.9928	0	4.41592	4.18733	7.73148	5.49458	4.9264	6.09567	17.0804	14.1436	13.805	12.558	Excluded
hsa-miR-3680-5p	2.39856	23.3949	3.31194	10.8871	7.21605	15.8732	12.8087	6.09567	14.4527	12.1231	16.315	10.465	Excluded
hsa-miR-3681-3p	0	0	0	0	0	0	0	0	0	0	0	0	Excluded
hsa-miR-3681-5p	0	0	0	0	0	0	0	0	0	0	0	0	Excluded
hsa-miR-3682-3p	1.79892	3.7599	0.55199	0.837466	3.60802	3.05255	2.95584	1.01594	0	2.02051	5.01999	1.56975	Excluded
hsa-miR-3682-5p	1.19928	1.2533	1.10398	0.418733	1.80401	1.22102	1.47792	0.507972	1.31388	0	4.39249	2.093	Excluded
hsa-miR-3683	0	0	0	0	0	0	0	0	0	0	0	0	Excluded
hsa-miR-3684	1.79892	4.59543	5.5199	6.28099	6.18518	4.88407	6.40433	10.1594	7.22634	5.05128	3.76499	6.27901	Excluded
hsa-miR-3685	0	1.67107	0.55199	0	0	0.305255	0.49264	0	7.22634	0.505128	0.627498	4.70926	Excluded
hsa-miR-3686	0	0	0	0	0	0	0	0	0	0	0	0	Excluded
hsa-miR-3688-3p	47.9712	35.9279	16.5597	33.0799	20.1018	34.4938	28.5731	58.4168	26.2776	26.7718	33.2574	52.3251	Excluded
hsa-miR-3688-5p	0	0	0	0	0	0	0	0	0	0	0	0	Excluded
hsa-miR-3689a-3p	0	0	0	0	0	0	0	0	0	0	0	0	Excluded
hsa-miR-3689a-5p	0	0	0	0	0	0	0	0	0	0	0	0	Excluded
hsa-miR-3689b-3p	0	0	0	0	0	0	0	0	0	0	0	0	Excluded
hsa-miR-3689b-5p	0	0	0	0	0	0	0	0	0	0	0	0	Excluded
hsa-miR-3689c	0	0	0	0	0	0	0	0	0	0	0	0	Excluded
hsa-miR-3689d	0	0	0	0	0	0	0	0	0	0	0	0	Excluded
hsa-miR-3689e	0	0	0	0	0	0	0	0	0	0	0	0	Excluded
hsa-miR-3689f	0	0	0	0	0	0	0	0	0	0	0	0	Excluded
hsa-miR-3690	0	0	0	0	0	0	0	0	0	0	0	0	Excluded
hsa-miR-3691-3p	1.79892	0	4.96791	2.93113	3.60802	3.3578	0.49264	0.507972	3.94164	3.5359	0.627498	1.56975	Excluded
hsa-miR-3691-5p	9.59424	5.84874	13.7998	15.9119	7.98919	6.7156	9.85281	9.1435	15.1096	2.02051	12.55	4.18601	Excluded
hsa-miR-3692-3p	1.79892	0.417767	3.31194	0	2.06173	1.83153	0	3.5558	0	0	0.627498	2.61625	Excluded
hsa-miR-3692-5p	0	0	0	0	0.515432	0	0	0	3.94164	0	0	0	Excluded
hsa-miR-369-3p	0.59964	2.92437	0.55199	2.93113	1.5463	7.93662	5.41904	0.507972	0	2.52564	2.50999	3.66276	Excluded
hsa-miR-369-5p	0	3.34213	0	0	0	0	0	0	0.65694	0	0	0	Excluded
hsa-miR-370-3p	9.59424	4.17767	8.83184	7.53719	2.57716	0.305255	1.47792	9.1435	11.168	6.56666	6.90248	3.66276	Excluded
hsa-miR-370-5p	0	2.08883	0	0	0	0	0	0	0	0	0	0	Excluded
hsa-miR-3714	0	0	0	0	0	0	0	0	0	0	0	0	Excluded
hsa-miR-371a-3p	0	0	0	0	0	0.305255	0	0	0	0	0	0	Excluded
hsa-miR-371a-5p	0	0	0	0	0	0	0	0	0	0	0	0	Excluded
hsa-miR-371b-3p	0	0	0	0	0	0	0	0	0	0	0	0	Excluded
hsa-miR-371b-5p	0	0	0	0	0	0	0	0	0	0	0	0	Excluded
hsa-miR-372-3p	0	0	0	0	0	0	1.47792	0	0	0	0	0	Excluded
hsa-miR-372-5p	0	0	0	0	0	0	0	0	0	0	0	0	Excluded
hsa-miR-373-3p	0	0	0	0	0	0	0	0	0	0	0	0	Excluded
hsa-miR-373-5p	0	0	0	0	0	0	0	0	0	0	0	0	Excluded
hsa-miR-374c-3p	0	0	0	0	0	0	0	0	0	0	0	0	Excluded
hsa-miR-374c-5p	2.9982	2.08883	4.96791	3.34986	3.35031	2.13678	7.88225	1.01594	3.94164	4.04102	2.50999	0.523251	Excluded
hsa-miR-375-3p	98.9406	86.4777	84.4545	77.4656	96.128	77.2294	70.9402	86.3553	87.373	81.8307	50.8274	89.4759	Excluded
hsa-miR-375-5p	0	0	0	0	0	0	0	0	0	1.01026	0	0	Excluded
hsa-miR-376a-2-5p	0	0	0	0	0	0	0	0	0	0	0	0	Excluded
hsa-miR-376a-3p	8.39496	2.08883	6.62388	6.69973	7.21605	7.32611	9.85281	4.06378	11.8249	5.05128	7.52998	6.27901	Excluded
hsa-miR-376a-5p	0	0	0	0	0.257716	0	2.4632	0	0	0	0	0	Excluded
hsa-miR-376b-3p	0	0	0	0	0	0.305255	0	0	0	2.02051	0	0	Excluded
hsa-miR-376b-5p	0	0	0	0	0	0	0	0	0	0	0	0	Excluded
hsa-miR-376c-3p	2.9982	4.17767	2.75995	2.5124	1.5463	7.32611	2.95584	6.60364	2.62776	4.54615	4.39249	3.66276	Excluded
hsa-miR-376c-5p	0	0	0	0	0	0	0	0	0	0	0	0	Excluded
hsa-miR-377-3p	0	0	2.75995	0	0	0.305255	0	0	0	0	0	0	Excluded
hsa-miR-377-5p	0	0	0	0	1.03086	0	0	0	0	0	0	0	Excluded
hsa-miR-378a-5p	22.1867	24.6482	30.9115	19.6804	46.6466	31.7465	30.5437	38.6059	44.015	29.2974	35.1399	31.3951	Excluded
hsa-miR-378b	6.59604	5.43097	2.20796	0.418733	5.66975	3.66306	2.4632	1.52392	11.168	3.5359	0.627498	7.32551	Excluded
hsa-miR-378c	11.3932	5.84874	7.17587	7.11846	7.47376	4.88407	4.9264	9.65147	3.94164	2.52564	3.13749	2.61625	Excluded
hsa-miR-378d	34.1795	10.4442	19.8717	20.5179	15.9784	9.4629	12.316	9.65147	13.7957	11.6179	6.90248	9.94177	Excluded
hsa-miR-378e	4.79712	0	0.55199	2.5124	3.09259	1.83153	0.49264	0	3.94164	0.505128	0	1.0465	Excluded
hsa-miR-378f	0	0	0	0	0	0.305255	0	0	0	0	0	0	Excluded
hsa-miR-378h	0	0	0	0	0	0	0	0	0	0	0	0	Excluded
hsa-miR-378i	0.59964	0.417767	0	0	0.257716	0.305255	0.49264	0	0.65694	0	0	0	Excluded
hsa-miR-378j	0	0	0	0	0	0	0	0	0	0	0	0	Excluded
hsa-miR-379-3p	0	0	1.10398	0	0	0.305255	0	0	3.2847	0	0	2.093	Excluded
hsa-miR-379-5p	11.9928	15.4574	4.41592	14.2369	12.3704	10.6839	34.4848	12.6993	16.4235	5.05128	11.9225	12.0348	Excluded
hsa-miR-380-3p	0	0	0	1.67493	1.03086	0.305255	1.97056	0	3.94164	2.52564	0	0	Excluded
hsa-miR-380-5p	0	2.5066	0	0	0	0	0	1.01594	0	0	0	0	Excluded
hsa-miR-381-3p	6.59604	6.68427	5.5199	5.0248	5.92747	10.3787	6.89697	8.12755	13.7957	4.04102	1.88249	2.61625	Excluded
hsa-miR-381-5p	0	0	0	0	0	0	0	0	0	0	0	0	Excluded
hsa-miR-382-3p	0	0	0	4.60606	0.515432	0	0.985281	2.53986	1.97082	0	0.627498	0	Excluded
hsa-miR-382-5p	1.79892	0	2.75995	0.837466	0	1.52627	0	0	0	1.01026	1.88249	1.0465	Excluded
hsa-miR-383-3p	0	0	0	0	0	0	0	0	0	0	0	0	Excluded
hsa-miR-383-5p	0	0	0	0	0	0	0	0	0	0	0	0	Excluded
hsa-miR-384	0	0	0	0	0	0	0	0	0	0	0	0	Excluded
hsa-miR-3907	0	0	0	0	0	0	0	0	0	0	0	0	Excluded
hsa-miR-3908	0	0.417767	0	0.837466	0	0.305255	0.49264	0.507972	0	0	0	0	Excluded
hsa-miR-3909	34.7791	50.9675	43.0552	23.449	43.2963	46.704	23.6467	32.0022	47.2996	48.9974	37.6499	30.8718	Excluded
hsa-miR-3910	0	0	0	0	0	0	0	0	0	0	0	0	Excluded
hsa-miR-3911	0.59964	0	0	0	1.03086	1.83153	0	0	0	0	0.627498	0	Excluded
hsa-miR-3912-3p	2.9982	10.4442	2.75995	8.37466	8.24691	6.7156	18.7203	10.1594	3.2847	2.52564	11.9225	12.0348	Excluded
hsa-miR-3912-5p	0	0	0	0	0	0	0	0	0	0	0	0	Excluded
hsa-miR-3913-3p	0	0	0	5.0248	2.57716	0	1.97056	0	0	4.04102	5.01999	0	Excluded
hsa-miR-3913-5p	11.9928	9.19087	7.72786	9.21212	3.09259	15.8732	7.88225	6.09567	11.8249	3.03077	6.27498	0	Excluded
hsa-miR-3914	0	0	0	0	0	0	0	0	0	0	0	0	Excluded
hsa-miR-3915	0	0	0	0	0	0	0	0	0	0	0	0	Excluded
hsa-miR-3916	0	0	0	1.2562	1.03086	1.83153	0	2.03189	0	0	1.255	0.523251	Excluded
hsa-miR-3917	0	2.5066	0.55199	0.837466	1.5463	1.83153	1.47792	2.03189	7.22634	0	1.255	0.523251	Excluded
hsa-miR-3918	1.79892	0.835534	3.86393	0	0.257716	0.305255	1.97056	0.507972	1.97082	0	0	0	Excluded
hsa-miR-3919	0	0	0	0	0	0	0	0	0	0	0	0	Excluded
hsa-miR-3920	0	0	0	0	0	0	0	0	0	0.505128	0	0	Excluded
hsa-miR-3921	0	0	0	0	0	0	0	0	0	0	0	0	Excluded
hsa-miR-3922-3p	0.59964	2.08883	1.10398	0	1.03086	0.610509	2.95584	0	0	0	3.13749	0	Excluded
hsa-miR-3922-5p	0	0	0	0	0	0	0	0	0	0	0	0	Excluded
hsa-miR-3923	0	0	0	0	0.515432	0	0	0	0	0	0	0	Excluded
hsa-miR-3924	0	0	0	0	0	0	0	0	0	0	0	0	Excluded
hsa-miR-3925-3p	0	0	0	0	0	0	0	0	0	0	0	0	Excluded
hsa-miR-3925-5p	0	0	0	0	0	0	0	0	0	0	0	0	Excluded
hsa-miR-3926	0	0	0	0	0	0	0	0	0	0	0	0	Excluded
hsa-miR-3927-3p	0	0	0	0	0	0	0	0	0	0	0	0	Excluded
hsa-miR-3927-5p	0	0	0	0	0	0	0	0	0	0	0	0	Excluded
hsa-miR-3928-3p	20.9874	16.7107	19.3197	9.21212	9.53549	12.8207	19.7056	14.2232	22.9929	7.57692	20.0799	9.41852	Excluded
hsa-miR-3928-5p	0.59964	1.67107	0	0	4.8966	0.915764	0	0.507972	0	2.52564	0	0	Excluded
hsa-miR-3929	0	0	0	0	0	0	0	0	0	0	0	0	Excluded
hsa-miR-3934-3p	0	0	0	0	0	0	0	0	0	0	0	0	Excluded
hsa-miR-3934-5p	0.59964	0.417767	0	0.418733	0.257716	0	0	0	3.2847	0	0	0	Excluded
hsa-miR-3935	0	0	0	0	0	0	0	0	0	0	0	0	Excluded
hsa-miR-3936	0	0	0	0	0	0	0	0	0	0	0	0	Excluded
hsa-miR-3937	0	0	0	0	0	0	0	0	0	0	0	0	Excluded
hsa-miR-3938	0	2.5066	0	0	0	0	0	0.507972	0	0	0	0	Excluded
hsa-miR-3939	4.19748	18.3817	12.6958	17.1681	6.95833	17.7048	12.8087	22.3508	13.7957	18.1846	23.8449	12.0348	Excluded
hsa-miR-3940-3p	8.9946	12.533	9.38384	15.0744	7.21605	17.7048	12.8087	11.6834	7.88327	8.08205	5.64748	4.70926	Excluded
hsa-miR-3940-5p	0	0	0	0	0.515432	0	0	0	0	0	0	0	Excluded
hsa-miR-3941	0.59964	4.17767	0.55199	0	1.80401	0	0	0.507972	0	0.505128	0.627498	1.0465	Excluded
hsa-miR-3942-3p	4.19748	3.7599	0	3.7686	1.80401	7.63137	7.88225	6.60364	7.88327	7.07179	12.55	2.093	Excluded
hsa-miR-3942-5p	0	8.35534	4.96791	13.3995	5.66975	6.7156	9.36017	6.60364	5.91246	14.1436	13.805	3.66276	Excluded
hsa-miR-3943	0	0	0	0	0	0	0	0	0	0	0	0	Excluded
hsa-miR-3944-3p	1.19928	4.59543	0	0	0.773148	1.83153	0.49264	1.01594	0	0.505128	0	0	Excluded
hsa-miR-3944-5p	7.19568	4.59543	4.96791	2.09366	10.8241	3.05255	0.49264	4.06378	9.19715	0	0	9.94177	Excluded
hsa-miR-3945	0	0	0	0	0	0	0	0	0	0	0	0	Excluded
hsa-miR-3960	0	0	0	0	0.257716	0	0	0	0	0	0	0.523251	Excluded
hsa-miR-3972	0	0	0	0	0	0	0	0	0	0	0	0	Excluded
hsa-miR-3973	0	0	0	0	0	0	0	0	0	0	0	0	Excluded
hsa-miR-3974	0	0	0	0	0	0	0	0	0	0	0	0	Excluded
hsa-miR-3975	0	0	0	0	0	0	0	0	0	0	0	0	Excluded
hsa-miR-3976	0	0	0	0	0	0	0	0	0	0	0	0	Excluded
hsa-miR-3977	0	0	0	0	0	0	0	0	0	0	0	0	Excluded
hsa-miR-3978	0	0	0	0	0	0	0	0	0	0	0	0	Excluded
hsa-miR-409-3p	4.79712	4.17767	6.07189	7.11846	5.92747	3.3578	5.41904	10.1594	11.168	3.5359	5.64748	3.66276	Excluded
hsa-miR-409-5p	0	0	0.55199	1.67493	0.515432	0.305255	0	0.507972	0	0	0	0	Excluded
hsa-miR-410-3p	0	0	0	0.418733	1.5463	0.610509	1.47792	0	1.31388	0	0	0	Excluded
hsa-miR-410-5p	0	0	0	0	0	0	0	0	0	0	0	0	Excluded
hsa-miR-411-3p	4.79712	0	3.86393	2.93113	2.57716	1.52627	2.95584	0.507972	0.65694	0	2.50999	2.093	Excluded
hsa-miR-411-5p	10.7935	12.533	3.31194	7.53719	4.8966	7.02086	15.7645	9.65147	14.4527	5.05128	15.06	8.37201	Excluded
hsa-miR-412-3p	0	0	0	0	0	0	0	0	0	0	0	0	Excluded
hsa-miR-412-5p	0	0	0	0	2.57716	0	0	0	0	0	1.255	0	Excluded
hsa-miR-422a	0	0	0	0	0	0	0	0	0	0	0	0	Excluded
hsa-miR-4251	0	0	0	0	0	0	0	0	0	0	0	0	Excluded
hsa-miR-4252	0	0	0	0	0	0	0	0	0	0	0	0	Excluded
hsa-miR-4253	0	0	0	0	0	0	0	0	0	0	0	0	Excluded
hsa-miR-425-3p	122.926	99.4285	129.166	121.433	81.696	72.0401	65.0285	90.927	107.081	77.2846	72.1623	106.743	Excluded
hsa-miR-4254	0	0	0	0	0	0.305255	0	0	0	0	0	0	Excluded
hsa-miR-4255	0	0	0	0	0	0	0	0	0	0	0	0	Excluded
hsa-miR-4256	0	0	0	0	0	0	0	0	0	0	0	0	Excluded
hsa-miR-4257	0	0	0	0	0	0	0	0	0	0	0	0	Excluded
hsa-miR-4258	0	0	0	0	0	0	0	0	0	0	0	0	Excluded
hsa-miR-4259	0	0	0	0	0	0	0	0	0	0	0	0	Excluded
hsa-miR-4260	0	0	0	0	0	0	0	0	0	0	0	0	Excluded
hsa-miR-4261	0	0	0	0	0	0	0	0	0	0	0	0	Excluded
hsa-miR-4262	0	0	0	0	0	0	0	0	0	0	0	0	Excluded
hsa-miR-4263	0	0	0	0	0	0	0	0	0	0	0	0	Excluded
hsa-miR-4264	0	0	0	0	0	0	0	0	0	0	0	0	Excluded
hsa-miR-4265	0	0	0	0	0	0	0	0	0	0	0	0	Excluded
hsa-miR-4266	0	0	0	0	0	0	0	0	0	0	0	0	Excluded
hsa-miR-4267	0	0	0	0	0	0	0	0	0	0	0	0	Excluded
hsa-miR-4268	0	0	0	0	0	0	0	0	0	0	0	0	Excluded
hsa-miR-4269	0	0	0	0	0	0	0	0	0	0	0	0	Excluded
hsa-miR-4270	0	0	0	0	0	0	0	0	0	0	0	0	Excluded
hsa-miR-4271	0	0	0	0	0	0	0	0	0	0	0	0	Excluded
hsa-miR-4272	0	0	0	0	0	0	0	0	0	0	0	0	Excluded
hsa-miR-4273	0	0	0	0	0	0	0	0	0	0	0	0	Excluded
hsa-miR-4274	0	0	0	0	0	0	0	0	0	0	0	0	Excluded
hsa-miR-4275	0	0	0	0	0	0	0	0	0	0	0	0	Excluded
hsa-miR-4276	0	0	0	0	0	0	0	0	0	0	0	0	Excluded
hsa-miR-4277	0	0	0	0	0	0	0	0	0	0	0	0	Excluded
hsa-miR-4278	0	0	0	0	0	0	0	0	0	0	0	0	Excluded
hsa-miR-4279	0	0	0	0	0	0	0	0	0	0	0	0	Excluded
hsa-miR-4280	0	0	0	0	0	0	0	0	0	0	0	0	Excluded
hsa-miR-4281	0	0	0	0	0	0	0	0	0	0	0	0	Excluded
hsa-miR-4282	0	0	0	0	0	0	0	0	0	0	0	0	Excluded
hsa-miR-4283	0	0	0	0	0	0	0	0	0	0	0	0	Excluded
hsa-miR-4284	2.39856	0.835534	1.65597	0	1.28858	0.610509	0.985281	1.01594	2.62776	1.01026	0	1.0465	Excluded
hsa-miR-4285	0	0	0	0	0	0	0	0	0	0	0	0	Excluded
hsa-miR-4286	0	1.67107	0	0	0.515432	0	0	0	0	0	0	0	Excluded
hsa-miR-4287	0	0	0	0	0	0	0	0	0	0	0	0	Excluded
hsa-miR-4288	0	0	0	0	0	0	0	0	0	0	0	0	Excluded
hsa-miR-4289	0	0.835534	0	2.5124	0.773148	0.915764	0	0	0	0	0	2.093	Excluded
hsa-miR-429	81.551	124.077	74.5187	77.4656	99.7361	159.648	81.7783	69.5922	67.6648	148.003	90.3597	61.2204	Excluded
hsa-miR-4290	0	0	0	0	0	0	0	0	0	0	0	0	Excluded
hsa-miR-4291	0	0	0	0	0	0	0	0	0	0	0	0	Excluded
hsa-miR-4292	0	0	0	0	0	0	0	0	0	0	0	0	Excluded
hsa-miR-4293	0	0	0	0	0	0	0	0	0	0	0	0	Excluded
hsa-miR-4294	0	0	0	0	0	0	0	0	0	0	0	0	Excluded
hsa-miR-4295	0	0	0	0	0	0	0	0	0	0	0	0	Excluded
hsa-miR-4296	0	0	0	0	0	0	0	0	0	0	0	0	Excluded
hsa-miR-4297	0	0	0	0	0	0	0	0	0	0	0	0	Excluded
hsa-miR-4298	0	0	0	0	0	0	0	0	0	0	0	0	Excluded
hsa-miR-4299	0	0	0	0	0	0	0	0	0	0	0	0	Excluded
hsa-miR-4300	0	0	0	0	0	0	0	0	0	0	0	0	Excluded
hsa-miR-4301	0	0	0	0	0	0	0	0	0	0	0	0	Excluded
hsa-miR-4302	0	0	0	0	0	0	0	0	0	0	0	0	Excluded
hsa-miR-4303	0	0	0	0	0	0	0	0	0	0	0	0	Excluded
hsa-miR-4304	0	0	0	0	0	0	0	0	0	0	0	0	Excluded
hsa-miR-4305	0	0	0	0	0	0	0	0	0	0	0	0	Excluded
hsa-miR-4306	0	0	0	0	0	0	0	0	0	0	0	0	Excluded
hsa-miR-4307	0	0	0	0	0	0	0	0	0	0	0	0	Excluded
hsa-miR-4308	0	0	0	0	0	0	0	0	0	0	0	0	Excluded
hsa-miR-4309	0	0	0	0	0	0	0	0	0	0	0	0	Excluded
hsa-miR-4310	0	0	0	0	0	0	0	0	0	0	0	0	Excluded
hsa-miR-4311	0	0	0	0	0	0	0	0	0	0	0	0	Excluded
hsa-miR-4312	0	0	0	0	0	0	0	0	0	0	0	0	Excluded
hsa-miR-4313	0	0	0	0	0	0	0	0	0	0	0	0	Excluded
hsa-miR-431-3p	0	0	0	0	0	0	0	0	0	0.505128	0	0	Excluded
hsa-miR-4314	0	0	0	0	0	0	0	0	0	0	0	0	Excluded
hsa-miR-4315	0	0	0	0	0	0	0	0	0	0	0	0	Excluded
hsa-miR-431-5p	2.39856	2.08883	0	5.0248	5.41203	0	7.38961	1.52392	2.62776	2.52564	5.64748	3.13951	Excluded
hsa-miR-4316	0	0	0	0	0	0	0	0	0	0	0	0	Excluded
hsa-miR-4317	0	0	0	0	0	0	0	0	0	0	0	0	Excluded
hsa-miR-4318	1.19928	0	0	0	1.03086	0.610509	0	0	0	0	0	0	Excluded
hsa-miR-4319	0	0	0	0	0	0	0	0	0	0	0	0	Excluded
hsa-miR-4320	0	0	0	0	0	0	0	0	0	0	0	0	Excluded
hsa-miR-4321	0	0	0	0	0	0	0	0	0.65694	0	0	0	Excluded
hsa-miR-4322	0	0	0	0	0	0	0	0.507972	0	0	0	0	Excluded
hsa-miR-4323	0	0	0	0	0	0	0	0	0	0	0	0	Excluded
hsa-miR-432-3p	0	0	0	0	0	0	0	0	0	0	0	0	Excluded
hsa-miR-4324	0	0	0	0	0	0	0	0	0	0	0	0	Excluded
hsa-miR-4325	0	0	0	0	0	0	0	0	0	0	0	0	Excluded
hsa-miR-432-5p	0.59964	0	0	2.5124	0	0	0	0	0	0	0	0	Excluded
hsa-miR-4327	0	0	0	0	0	0	0	0	0	0	0	0	Excluded
hsa-miR-4328	0	0	0	0	0	0	0	0	0	0	0	0	Excluded
hsa-miR-4329	0	0	0	0	0	0	0	0	0	0	0	0	Excluded
hsa-miR-4330	0	0	0	0	0	0	0	0	0	0	0	0	Excluded
hsa-miR-433-3p	0	0.417767	0	0	0.515432	0	2.4632	0	0	1.01026	0	0	Excluded
hsa-miR-433-5p	0	0	0	0	0	0	0	0	0	0	0	0	Excluded
hsa-miR-4418	0	0	0	0	0	0	0	0	0	0	0	0	Excluded
hsa-miR-4420	0	0	0	0	0	0	0	0	0	0	0	0	Excluded
hsa-miR-4421	2.9982	0	1.10398	0.418733	0	0.305255	4.43376	0	4.59858	3.5359	1.88249	1.0465	Excluded
hsa-miR-4422	0	0.417767	1.65597	0	0	0	0	0	0	0	0	0	Excluded
hsa-miR-4423-3p	0	0	0	0	0	0	0	0	0	0	0	0	Excluded
hsa-miR-4423-5p	0	2.08883	0	0	0.515432	0	0	0	0	0	0	0	Excluded
hsa-miR-4424	0	0	0	0	0	3.05255	0	0.507972	0.65694	0	0	0	Excluded
hsa-miR-4425	0	0	0	0	0	0	0	0	0	0	0	0	Excluded
hsa-miR-4426	0	0	0	0	0.773148	0	0	0	0	0.505128	0	0	Excluded
hsa-miR-4427	0	0	0	0	0	0	0	0	0	0	0	0	Excluded
hsa-miR-4428	0	0	0	0	0	0	0	0	0	0	0	0	Excluded
hsa-miR-4429	0.59964	0	0	0	0.773148	0	0.985281	0	0	0	0	0	Excluded
hsa-miR-4430	0	0	0	0	0	0	0	0	0	0	0	0	Excluded
hsa-miR-4431	0	0	1.10398	0	0	0	0	0	0	0	0	0	Excluded
hsa-miR-4432	0	0	0	0	0	0	0	0	0	0	0	0	Excluded
hsa-miR-4433a-3p	0	0	0	0	0	0.610509	0	0	0	0	0	0	Excluded
hsa-miR-4433a-5p	0	0	0	0	0	0	0	0	0	0	0	1.56975	Excluded
hsa-miR-4433b-3p	0	0	0	0	0	0	0.49264	0	0	0	0	0	Excluded
hsa-miR-4433b-5p	0.59964	2.5066	0	0.418733	0.257716	0.610509	0	3.5558	0	0	0	0	Excluded
hsa-miR-4434	0	0	0	0	0	0	0	0	0	0	0	0	Excluded
hsa-miR-4435	0	0	5.5199	5.86226	2.57716	1.83153	0	0	1.31388	3.03077	5.01999	0	Excluded
hsa-miR-4436a	0	0	0	0	0	0	0	0	0	0	0	0	Excluded
hsa-miR-4436b-3p	0	0	0	0	0	0	0	0	0	0	0	0	Excluded
hsa-miR-4436b-5p	0	0	0	0	0	0	0	0	0	0	0	0	Excluded
hsa-miR-4437	0	0	0	0	0	0	0	0	0	0	0	0	Excluded
hsa-miR-4438	0	0	0	0	0.515432	0	0	0	0	0	0	0	Excluded
hsa-miR-4439	0	0	0	0	0	0	0	0	0	0	0	0	Excluded
hsa-miR-4440	11.9928	9.19087	9.38384	21.7741	15.9784	8.85239	23.6467	11.1754	11.8249	1.51538	6.90248	13.6045	Excluded
hsa-miR-4441	0	0	0	0	0	0	0	0	0	0	0	0	Excluded
hsa-miR-4442	0	0	0	0	0	0	0	0.507972	0	0	0	0	Excluded
hsa-miR-4443	2.9982	3.34213	3.86393	2.5124	4.12346	1.83153	6.89697	0.507972	1.97082	2.52564	1.88249	3.66276	Excluded
hsa-miR-4444	0	0	0.55199	0	0	0	0	0	2.62776	0	1.88249	1.56975	Excluded
hsa-miR-4445-3p	0	0	0	0	0.257716	0	0	0	0	0	0	0	Excluded
hsa-miR-4445-5p	0	0.417767	1.10398	0	0	0	0	0	0	0	0	1.0465	Excluded
hsa-miR-4446-3p	4.19748	0	0	0	0	0	0	0	0	0	0	0	Excluded
hsa-miR-4446-5p	0	0	0	0	0	0	0	0	0	0	0	0	Excluded
hsa-miR-4447	0	0	0	0	0	0	0	0	0	0	0	0	Excluded
hsa-miR-4448	0	0	0	0	0	0	0	0	0	0	0	0	Excluded
hsa-miR-4449	5.39676	3.7599	4.96791	2.5124	5.92747	1.52627	7.88225	5.07972	1.97082	2.52564	3.13749	5.75576	Excluded
hsa-miR-4450	0	0	0	0	0	0	0	0	0	0	0	0	Excluded
hsa-miR-4451	0	0	0	2.93113	0	0	0	0	0	0	0	0	Excluded
hsa-miR-4452	0	0	0	0	0	0	0	0	0	0	0	0	Excluded
hsa-miR-4453	0	0	0	0	0	0	0	0	0	0	0	0	Excluded
hsa-miR-4454	20.9874	2.5066	94.3903	19.2617	29.6373	14.9575	6.40433	19.3029	59.7815	13.6385	11.295	32.9648	Excluded
hsa-miR-4455	0	0	0	0	0	0	0	0	0	0	0	0	Excluded
hsa-miR-4457	0.59964	0	1.10398	0	0	1.52627	0	0	0	0	0.627498	0	Excluded
hsa-miR-4458	1.19928	0	0	1.2562	0	0	0	0	0	0	0	0.523251	Excluded
hsa-miR-4460	0	0	0	0	0	0	0	0	0	0	0	0	Excluded
hsa-miR-4462	0	0	0	0	0	0	0	0	0	0	0	0	Excluded
hsa-miR-4463	0.59964	0	0	0	0.257716	1.52627	0	0	0	0	0	0	Excluded
hsa-miR-4464	0	0	0	0	0	0	0	0	0	0	0	0	Excluded
hsa-miR-4465	0.59964	0	1.10398	0	1.03086	1.83153	0.49264	2.53986	0.65694	0	8.15748	1.56975	Excluded
hsa-miR-4466	0	0.417767	0	0	0	0	0	0	0	0.505128	0	0	Excluded
hsa-miR-4467	38.9766	15.0396	17.6637	31.405	20.6173	19.5363	7.38961	21.3348	19.0512	12.6282	12.55	21.9765	Excluded
hsa-miR-4468	0	0	0	0	0	0	0	0	0	0	0	0	Excluded
hsa-miR-4469	0	0	0	0	0	0	0	0	0	0	0	0	Excluded
hsa-miR-4470	1.79892	0	0	0	0	0.305255	0.985281	0.507972	0	4.04102	0	2.093	Excluded
hsa-miR-4471	0	0	0	0	0	0	0	0	0	0	0	0	Excluded
hsa-miR-4472	0	0	0	0	0	0	0	0	0	0	0	0	Excluded
hsa-miR-4473	2.9982	3.34213	7.72786	8.37466	10.0509	8.24188	7.38961	5.07972	7.88327	16.1641	11.295	4.18601	Excluded
hsa-miR-4474-3p	0	1.2533	1.10398	0	0.257716	1.52627	0	2.53986	0	1.51538	1.88249	1.0465	Excluded
hsa-miR-4474-5p	0	0	0	0	0	0	0	0	0	0	0	0	Excluded
hsa-miR-4475	0	0	0	0	0	0	0	0	0	0	0	0	Excluded
hsa-miR-4476	0	0	0	0	0	0	0	0	0	0	0	0	Excluded
hsa-miR-4477a	10.1939	12.533	18.7677	10.4683	15.9784	10.9892	3.94112	21.3348	11.8249	9.09231	23.8449	13.6045	Excluded
hsa-miR-4477b	0	0	0	0	0	0.305255	0	2.03189	0.65694	0	0	0	Excluded
hsa-miR-4478	0	0	0	0	0	0	0	0	0	0	0	0	Excluded
hsa-miR-4479	1.19928	0	0	0	0.257716	0.305255	0	3.04783	1.31388	0	0	0	Excluded
hsa-miR-448	0	0	0	0	0	0	0	0	0	0	0	0	Excluded
hsa-miR-4480	0	0	0	0	0	0	0	0	0	0	0	0	Excluded
hsa-miR-4481	0	0	0	0	0	0	0	0	0	0	0	0	Excluded
hsa-miR-4482-3p	0	0	0	0	0	0	0	0	0	0	0	0	Excluded
hsa-miR-4482-5p	0	0	0	0	0	0	0	0	0	0	0	0	Excluded
hsa-miR-4483	1.79892	1.2533	0	4.18733	0.257716	0	0	0	0	0	0	0	Excluded
hsa-miR-4484	21.587	18.7995	28.1515	23.0303	27.8333	27.1677	28.0805	43.1776	23.6498	24.2461	29.4924	37.1508	Excluded
hsa-miR-4485-3p	17.9892	74.7803	23.7356	24.7052	36.8534	80.5872	37.9333	32.0022	26.9345	48.9974	15.06	14.651	Excluded
hsa-miR-4485-5p	6.59604	15.0396	4.41592	3.34986	18.0401	23.8099	12.8087	4.06378	13.7957	17.1744	5.64748	4.18601	Excluded
hsa-miR-4486	0	0	0	0	0	0	0	0	0	0	0	0	Excluded
hsa-miR-4487	0	0	0	0	0	0	0	0	0	0	0	0	Excluded
hsa-miR-4488	0	0	0	0.837466	0.773148	0	3.44848	0	0	0.505128	0	2.61625	Excluded
hsa-miR-4489	0	0	0	0	0	0	0	0	0	0	0	0	Excluded
hsa-miR-4490	0	0	0	0	0	0	0	0	0	0	0	0	Excluded
hsa-miR-4491	0	0.417767	0	0	0.515432	0.915764	0.49264	0	0	0	0	0	Excluded
hsa-miR-4492	1.19928	1.2533	0	0	0	0	0	0	0	0	0	1.56975	Excluded
hsa-miR-4493	0	0	0	0	0	0	0	0	0	0	0	0	Excluded
hsa-miR-4494	0	0	0	0	0	0	0	0	0	0	0	0	Excluded
hsa-miR-4495	0	0	0	0	0	0	0	0	0	0	0	0	Excluded
hsa-miR-4496	0	0	0	0	0	0	0	0	0	0	0	0	Excluded
hsa-miR-4497	3.59784	0.417767	0	2.5124	2.06173	0	0	11.1754	2.62776	0	0	1.56975	Excluded
hsa-miR-4498	0	0	0	0	0	0.610509	0.985281	1.52392	0	0	0	0	Excluded
hsa-miR-4499	0	0	0	0	0	0	0	0	0	0	0	0	Excluded
hsa-miR-449a	1.19928	3.7599	1.10398	7.53719	2.06173	2.13678	0	1.52392	0	1.01026	1.255	1.56975	Excluded
hsa-miR-449b-3p	0	0	0	0	0	0	0	0	0	0	0	0	Excluded
hsa-miR-449b-5p	0	0.417767	0	0	1.28858	0	0	0	0	0.505128	1.255	0	Excluded
hsa-miR-449c-3p	0	0	0	0	0	0	0	0	0	2.02051	0	0	Excluded
hsa-miR-449c-5p	1.19928	2.5066	1.10398	2.09366	2.31944	3.3578	2.95584	1.01594	1.97082	1.01026	0.627498	2.61625	Excluded
hsa-miR-4500	0	0	0	0	0	0	0	0	0	0	0	0	Excluded
hsa-miR-4501	0	0	0	0	0	0.305255	0	0	0	0	0	0	Excluded
hsa-miR-4502	1.19928	2.92437	0	0	0	0.610509	0	0	0	0	0.627498	0	Excluded
hsa-miR-4503	0	0	0	0	0.515432	0.915764	0	0	0	0	0	0	Excluded
hsa-miR-4504	0	0.417767	3.86393	1.2562	1.5463	2.44204	0.49264	1.01594	0.65694	0.505128	0	0	Excluded
hsa-miR-4505	0	0	0	0	0	0	0	0	0	0	0	0	Excluded
hsa-miR-4506	0	0	0	0	0	0	0	0	0	0	0	0	Excluded
hsa-miR-4507	0	0	0	0	0	0	0	0	0	0	0	0	Excluded
hsa-miR-4508	1.79892	0	1.10398	3.7686	1.28858	0	1.47792	0.507972	0.65694	2.52564	1.88249	1.56975	Excluded
hsa-miR-4509	0	0	0	0	0	0	0	0	0	0	0	0	Excluded
hsa-miR-450a-1-3p	2.9982	6.2665	8.27985	6.28099	1.5463	11.2944	10.8381	11.1754	3.94164	9.59743	6.27498	4.18601	Excluded
hsa-miR-450a-2-3p	4.79712	13.7863	7.17587	8.37466	5.15432	4.88407	7.88225	1.52392	1.31388	5.05128	4.39249	0.523251	Excluded
hsa-miR-450b-3p	0	0	0	0	0	0	0	0	0	2.02051	0	0	Excluded
hsa-miR-4510	0	0	0	0	0	0	0	0	0	0	0	0	Excluded
hsa-miR-4511	6.59604	7.5198	4.41592	7.95593	11.0818	11.5997	7.38961	9.65147	6.5694	13.6385	11.9225	10.9883	Excluded
hsa-miR-4512	0	0	0	0	0.773148	0	0	0.507972	0	0	0	0	Excluded
hsa-miR-4513	0	0	0	0	0	0	0	0	0	0	0	0	Excluded
hsa-miR-4514	0	0	0	0	0	0	0	0	0	0	0	0	Excluded
hsa-miR-4515	0	0	3.31194	0	0	1.22102	0	0	0.65694	0	0.627498	0	Excluded
hsa-miR-4516	0	0	0	0	0	0	0	0	0	0	0	0	Excluded
hsa-miR-4517	41.9748	21.7239	49.1271	38.1047	39.4305	30.8307	45.8156	35.0501	38.1025	37.3795	85.9673	34.0113	Excluded
hsa-miR-4518	5.39676	5.43097	2.20796	2.5124	1.80401	3.3578	4.43376	2.03189	8.54021	5.55641	1.88249	2.61625	Excluded
hsa-miR-4519	0	0.417767	0	0	0	0	0	0	0	1.51538	0	0.523251	Excluded
hsa-miR-451a	1.79892	0.417767	0.55199	2.09366	0.257716	3.05255	3.44848	0.507972	1.31388	1.01026	1.255	0	Excluded
hsa-miR-451b	0	0	0	0	0	0	0	0	0	0	0	0	Excluded
hsa-miR-4520-2-3p	0	0	0	0	0	0	0	0	0	0	0	0	Excluded
hsa-miR-4520-3p	0	0	0	0	0	0	0	0	0	0	0	0	Excluded
hsa-miR-4520-5p	0	0	0	0	0	0	0	0	0	0	0	0	Excluded
hsa-miR-4522	0	0	1.10398	0	1.03086	0.610509	0	0	0	0	0	0	Excluded
hsa-miR-4523	0	0	1.10398	0	0	0.305255	0	1.52392	0	0	0	1.0465	Excluded
hsa-miR-452-3p	0	0	0	0	0	0	0	0	0	0	0	0	Excluded
hsa-miR-4524a-3p	2.39856	2.08883	0	0	2.83488	0	0	0	1.31388	0	0	3.66276	Excluded
hsa-miR-4524a-5p	1.79892	0	0	0	0	0.610509	0	0	0	0	0	0	Excluded
hsa-miR-4524b-3p	0	0	0	0	0	0	0	0	0	0	0	0	Excluded
hsa-miR-4524b-5p	0	0	0	0	0	0	0	0	0	0	0	0	Excluded
hsa-miR-4525	0	0	0	0	0	0	0	0	0	0	0	0	Excluded
hsa-miR-452-5p	0	0	0	0	0	0	0	0	0	0	0	0	Excluded
hsa-miR-4526	1.79892	0.835534	0.55199	2.09366	0.515432	0.305255	0	0	0	0	0	0	Excluded
hsa-miR-4527	0	0	0	0	0	0	0	0	0	0	0	0	Excluded
hsa-miR-4528	0	0	0	0	0	0	0	0	0	0	0	0	Excluded
hsa-miR-4529-3p	0	0	2.20796	0	0	0	0	0	0	0	0	0	Excluded
hsa-miR-4529-5p	0	0	0	0	0	0	0	0	0	0	0	0	Excluded
hsa-miR-4530	0	0	0	0	0	0	0	0	0	0	0	0	Excluded
hsa-miR-4531	0	0	0	0	0	0	0	0	0	0	0	0	Excluded
hsa-miR-4533	0	0	0	0	0	0	0	0	0	0	0	0	Excluded
hsa-miR-4534	0	0	0	0	0	0	0	0	0	0	0	0	Excluded
hsa-miR-4535	0	0	0	0	0	0	0	0	0	0	0	0	Excluded
hsa-miR-4536-3p	0	0	0	0	0	0	0	0	0	0	0	0	Excluded
hsa-miR-4536-5p	0	0	0	0	0	0	0	0	0	0	0	0	Excluded
hsa-miR-4537	0	0	0	0	0	0	0	0	0	0	0	0	Excluded
hsa-miR-4538	0	0	0	0	0	0	0	0	0	0	0	0	Excluded
hsa-miR-4539	0	0	0	0	0	0	0	0	0	0	0	0	Excluded
hsa-miR-4540	0	0	0	0	0	0	0	0	0	0	0	0	Excluded
hsa-miR-454-5p	35.3787	51.8031	41.9513	66.5785	43.554	30.8307	15.2719	26.9225	49.9274	26.2667	20.0799	40.8136	Excluded
hsa-miR-4632-3p	0	0	0	0	0	0	0	0	0	0	0	0	Excluded
hsa-miR-4632-5p	0	0	0	0	0	0	0	0	0	0	0	0	Excluded
hsa-miR-4633-3p	0	0	0	0	0	0	0	0	0	0	0	0	Excluded
hsa-miR-4633-5p	0	0	0	0	0	0	0	0	0	0	0	0	Excluded
hsa-miR-4634	0	0	0	0	0	0	0	0	0	0	0	0	Excluded
hsa-miR-4635	0	0	0	0	0.257716	0.610509	0	0	0	0	0	0	Excluded
hsa-miR-4636	0	0	0	0	0	0	0	0	0	0	0	0	Excluded
hsa-miR-4637	0	0	0.55199	0	1.03086	1.52627	1.47792	0.507972	0	0	0	0	Excluded
hsa-miR-4638-3p	1.19928	2.08883	0	0	0	0	0.985281	0	3.94164	0	0	1.56975	Excluded
hsa-miR-4638-5p	0	0.835534	0	0	0	0	0.49264	0	0	0	0	0	Excluded
hsa-miR-4639-3p	0	0	0	0.418733	0	0	1.47792	0	0	0	0	0	Excluded
hsa-miR-4639-5p	0	0	0	0	0	0	0	0	0	0	0	0	Excluded
hsa-miR-4640-3p	0	0.417767	0	0	0	0	0	0	0	0	0	0	Excluded
hsa-miR-4640-5p	0	0	0	0	0	0	0.985281	0	0	0	0	0	Excluded
hsa-miR-4641	0	0	0	0	0	0	0	0	0	0	0	0	Excluded
hsa-miR-4642	1.79892	0	2.75995	0.837466	1.80401	0.915764	0.49264	3.04783	1.31388	2.02051	0	1.0465	Excluded
hsa-miR-4643	0.59964	0	3.86393	0	0.257716	0	0	0	0	0	0	0	Excluded
hsa-miR-4644	0	0	0	0	0	2.13678	0	0	0	2.52564	0	0	Excluded
hsa-miR-4645-3p	0	0	0	0	0	0	0	0	0	0	0	0	Excluded
hsa-miR-4645-5p	0	0	0	0	0	0	0	0	0	0	0	0	Excluded
hsa-miR-4646-3p	0	0.417767	1.65597	1.2562	0	0.610509	2.4632	1.52392	0	0	0	0	Excluded
hsa-miR-4646-5p	0	0	0	0	0	0	0	0	0	0	0	0	Excluded
hsa-miR-4647	2.39856	0	0	0	0	0	0	0	3.2847	0	0	0	Excluded
hsa-miR-4648	0	0	0	0	0	0	0	0	0	0	0	0	Excluded
hsa-miR-4649-3p	0	0	0	0	0	0	0	0	0	0	0	0	Excluded
hsa-miR-4649-5p	0	0	0	0	0	0	0	0	0	0	0	0	Excluded
hsa-miR-4650-3p	0	0	0	0	0	0	0	0	0	0	0	0	Excluded
hsa-miR-4650-5p	0	0	0	0	0	0	0	0	0	0	0	1.0465	Excluded
hsa-miR-4651	0	0.417767	1.10398	0	0.257716	0	0	0	0	1.51538	0	0	Excluded
hsa-miR-4652-3p	5.39676	12.533	6.62388	7.11846	7.21605	5.79984	10.3454	12.6993	6.5694	7.07179	5.64748	4.70926	Excluded
hsa-miR-4652-5p	23.9856	33.8391	24.2876	19.2617	22.679	16.789	24.632	28.9544	45.3288	19.1949	13.805	21.4533	Excluded
hsa-miR-4653-3p	0	1.67107	0	0	0	0	0	0	0	0	0	0	Excluded
hsa-miR-4653-5p	0	0	0	0	0	0.305255	0	0	0	0	0	0	Excluded
hsa-miR-4654	0	0	0	0	0	0	0	0	0	0	0	0	Excluded
hsa-miR-4655-3p	0	0	0	0	0	0.305255	0	0	0	0	0	0	Excluded
hsa-miR-4655-5p	1.19928	0	0	0	0	0.915764	0	0	0	0	1.88249	3.13951	Excluded
hsa-miR-4656	0	0	0	0	0	0	0	0	0	0	0	0	Excluded
hsa-miR-4657	0	0	0	0	0	0	0	0	0	0	0	0	Excluded
hsa-miR-4658	0	0	0	0	0	0	0	0	0	0	0	0	Excluded
hsa-miR-4659a-3p	4.79712	9.60864	10.4878	10.8871	5.41203	4.27357	6.40433	13.7152	5.91246	2.52564	11.295	1.56975	Excluded
hsa-miR-4659a-5p	0	0	0	2.09366	0	0	0	2.53986	0	0	0	0	Excluded
hsa-miR-4659b-3p	1.19928	0	0	0	0	0	0	0	0	0	0	0	Excluded
hsa-miR-4659b-5p	0	0	0	0	0	0	0	0	0	0	0	0	Excluded
hsa-miR-466	5.9964	5.0132	6.62388	3.7686	19.071	10.0734	6.40433	8.63553	4.59858	10.6077	10.6675	8.89527	Excluded
hsa-miR-4660	4.19748	0	1.10398	4.18733	4.38117	4.57882	2.4632	4.06378	5.25552	4.54615	2.50999	2.093	Excluded
hsa-miR-4661-3p	4.19748	0.417767	8.27985	5.86226	5.92747	3.66306	8.37489	3.04783	1.97082	3.5359	1.88249	1.56975	Excluded
hsa-miR-4661-5p	26.9838	30.9147	26.4955	19.6804	22.679	14.9575	23.1541	21.3348	22.9929	32.3282	26.9824	23.023	Excluded
hsa-miR-4662a-3p	0.59964	0.417767	3.31194	0.418733	0.257716	1.22102	3.44848	1.52392	1.31388	0	0.627498	0.523251	Excluded
hsa-miR-4662a-5p	7.19568	5.0132	6.62388	6.28099	7.21605	6.41035	10.8381	8.63553	8.54021	16.1641	5.01999	6.27901	Excluded
hsa-miR-4662b	0	0	0	0	0.257716	0	0	0	0	0	0	0	Excluded
hsa-miR-4663	0	0	0	0	0	0	0	0	0	0	0	0	Excluded
hsa-miR-4664-3p	7.79532	1.2533	5.5199	5.44353	5.92747	4.27357	2.95584	1.01594	0.65694	5.05128	4.39249	3.66276	Excluded
hsa-miR-4664-5p	0	0	0	0	2.57716	2.13678	0	0	0	0	1.255	1.56975	Excluded
hsa-miR-4665-3p	0	0	0	0	0	0	0	0	0	0	0	0	Excluded
hsa-miR-4665-5p	0	0	0.55199	1.67493	0.515432	1.52627	0.985281	1.01594	1.31388	0.505128	0.627498	0	Excluded
hsa-miR-4666a-3p	0	0	0	0	0	0	0	0.507972	0	0	0	0	Excluded
hsa-miR-4666a-5p	0	0	0	0	0	0.915764	0	0	0	0	0	0	Excluded
hsa-miR-4666b	0	0	0	0	0	0	0	0	0	0	0	0	Excluded
hsa-miR-4667-3p	0	0	0	0	0.257716	0	0	0	0	0	0	0	Excluded
hsa-miR-4667-5p	0	0	0	0	0.257716	0	0	0	0	0	0	0	Excluded
hsa-miR-4668-3p	0	0	0	0	0	0	0	0	0	0	0	0	Excluded
hsa-miR-4668-5p	0	0	0	0	0	0	0	0	0	0	0	0	Excluded
hsa-miR-4669	0	0	0	0	0	0	0	0	0	0	0	2.093	Excluded
hsa-miR-4670-3p	0	4.17767	0	1.2562	0	0	0	0.507972	1.31388	0	0	0	Excluded
hsa-miR-4670-5p	0.59964	0	1.65597	2.5124	2.31944	0.610509	0.49264	0	0	0.505128	0	3.13951	Excluded
hsa-miR-4671-3p	0	0	0	0	0	0	0	0	0	0	0	0	Excluded
hsa-miR-4671-5p	0	0	0	0	0	0	0	0	0	0	0	0	Excluded
hsa-miR-4672	2.39856	2.08883	1.10398	2.5124	2.83488	3.05255	0.985281	0.507972	1.97082	3.5359	0.627498	2.093	Excluded
hsa-miR-4673	0	0	0	0	0	0	0	0	0	0	0	0	Excluded
hsa-miR-4674	0	0	0	0	0	0	0	0.507972	0	0	0	0	Excluded
hsa-miR-4675	0	0	0	0	0	0	0	0	0	0	0	0	Excluded
hsa-miR-4676-3p	11.3932	2.08883	9.93583	8.37466	3.09259	4.57882	7.38961	1.52392	5.25552	8.58718	1.255	0	Excluded
hsa-miR-4676-5p	0	3.34213	2.75995	2.5124	4.12346	2.13678	0.985281	0	5.25552	2.52564	2.50999	1.0465	Excluded
hsa-miR-4677-3p	29.982	30.9147	33.6714	29.3113	32.9876	23.8099	25.6173	19.3029	24.9637	36.3692	11.295	29.8253	Excluded
hsa-miR-4677-5p	0	4.59543	1.10398	0	1.80401	1.52627	4.43376	3.5558	1.31388	3.5359	6.27498	3.66276	Excluded
hsa-miR-4678	0	0	0	0	0	0	0	0	0	0	0	0	Excluded
hsa-miR-4679	0	0	0	0	0	0	0	0	0	0	0	0	Excluded
hsa-miR-4680-3p	0	0	0	0	0	0	0	0	0	0	0	0	Excluded
hsa-miR-4680-5p	0	0	0	0	0	0	0	0	0	0	0	0	Excluded
hsa-miR-4681	0	0	0	0	0	0	0	0	0	0	0	0	Excluded
hsa-miR-4682	0	1.67107	0.55199	0	0	0	2.95584	0	0	0	0	0	Excluded
hsa-miR-4683	0	0	0	0	0	0	0.49264	0	0	0	0	0	Excluded
hsa-miR-4684-3p	0.59964	0	0	0	0	0	0	0	0	0	0	0	Excluded
hsa-miR-4684-5p	0	0	0	0	0.773148	0	0	0	0	0	0	0	Excluded
hsa-miR-4685-3p	1.19928	1.67107	4.96791	0	2.06173	1.22102	0	1.52392	2.62776	0.505128	6.27498	3.13951	Excluded
hsa-miR-4685-5p	0	0	0	0	0	0.305255	0	0	0	0	0	0	Excluded
hsa-miR-4686	0	0	0	0	0	0	0	0	0	0	0	0	Excluded
hsa-miR-4687-3p	0	0	0	0	0	0	0	0	0	0	0	0	Excluded
hsa-miR-4687-5p	0	0	0.55199	0.418733	0.257716	0	0	0.507972	0	0	0	0	Excluded
hsa-miR-4688	0	0	0	0	0	0	0	0	0	2.02051	0	0	Excluded
hsa-miR-4689	1.79892	0.417767	0	0	0	0.305255	1.47792	1.01594	0	0	0	2.093	Excluded
hsa-miR-4690-3p	0	0	0	0	0.515432	0	0	1.52392	0	2.02051	0	0	Excluded
hsa-miR-4690-5p	0	0	0	0	0.257716	0	1.47792	0	0	0	0	0	Excluded
hsa-miR-4691-3p	0	0.835534	0	0	0	0	2.4632	0	0	1.01026	0	0	Excluded
hsa-miR-4691-5p	0	0	0	0	0	0	0	0	0	0	0	0	Excluded
hsa-miR-4692	0	0	0	0	0	0	0	0	0	0	0	0	Excluded
hsa-miR-4693-3p	0	0	0	0	0	0	0	0	0	0	0	0	Excluded
hsa-miR-4693-5p	0	0	0	0	0	0	0	0	0	0	0	0	Excluded
hsa-miR-4694-3p	0	0	0	0	0	0	0	0	0	0	0	0	Excluded
hsa-miR-4694-5p	0	0	0	0	0	0	0	0	0	0	0	0	Excluded
hsa-miR-4695-3p	0	0	0	0	0.257716	0.305255	0	0	0	0	0	0	Excluded
hsa-miR-4695-5p	0	0	0	0	0	0	0	1.01594	0	0	0	0	Excluded
hsa-miR-4696	0	0	0	0	0	0	0	0	0	0	0	0	Excluded
hsa-miR-4697-3p	0	0	0	0	0	0	0	0	0	0	0	0	Excluded
hsa-miR-4697-5p	0	0	0	0	0	0	0	0	0	0	0	0	Excluded
hsa-miR-4698	0	0	0	0	0	0	0	0.507972	0	0	2.50999	0	Excluded
hsa-miR-4699-3p	6.59604	5.43097	7.72786	7.11846	4.8966	7.93662	6.40433	2.53986	6.5694	6.56666	8.15748	4.18601	Excluded
hsa-miR-4699-5p	10.1939	0.835534	2.20796	2.5124	6.70061	10.3787	2.4632	4.57175	1.31388	1.51538	25.0999	6.27901	Excluded
hsa-miR-4700-3p	0	0	0	0	0	0	0	0	0	0	0	0	Excluded
hsa-miR-4700-5p	0	0	0	0	0	0	0	0	0	0	0	0	Excluded
hsa-miR-4701-3p	0	0	0	0	0	0	0	0.507972	0	0	0	0	Excluded
hsa-miR-4701-5p	0	0	0	0	0	0	0	0	0	0	0	0	Excluded
hsa-miR-4703-3p	0	0	0	0	0	0	0	0	0	0	0	0	Excluded
hsa-miR-4703-5p	0	0	0	0	0	0	0	0	0	0	0	0	Excluded
hsa-miR-4704-3p	0	0	2.20796	0	0	0	0	0	0	0	0	0	Excluded
hsa-miR-4704-5p	0	3.7599	4.41592	1.67493	0	0	0	0	0	0	1.88249	0.523251	Excluded
hsa-miR-4705	0	0	0	0	0	0	0	0	0	0	0	0	Excluded
hsa-miR-4706	0	0.835534	0	0	0	0.610509	0	0	0	0.505128	0	0	Excluded
hsa-miR-4707-3p	0.59964	0.417767	0	0.837466	1.28858	1.52627	0	2.53986	0.65694	1.51538	0	0	Excluded
hsa-miR-4707-5p	2.39856	3.34213	12.6958	6.69973	7.47376	9.76815	11.3307	6.60364	5.25552	10.6077	12.55	9.94177	Excluded
hsa-miR-4708-3p	0	0	2.75995	0	0.773148	0	0	0.507972	0	0	0	0	Excluded
hsa-miR-4708-5p	0	0	0	0	0	0	0	0	0	0	0	0	Excluded
hsa-miR-4709-3p	0	0	0	0	0	0	0	0	0	0	0	0	Excluded
hsa-miR-4709-5p	0	0	0	0	0	0	0	0	0	0	0	0	Excluded
hsa-miR-4710	0	0	0	0	0	0	0	0	0	0	0	0	Excluded
hsa-miR-4711-3p	0	0	0	0	0	0	0	0	0	2.52564	0	0	Excluded
hsa-miR-4711-5p	0	0	0	0	0	0	0	0	0	0	0	0	Excluded
hsa-miR-4712-3p	0	0.417767	0	0	0	0	0	0	0	0	0	0	Excluded
hsa-miR-4712-5p	0	0	0	0	0	0	0	0	0	0	0	0	Excluded
hsa-miR-4713-3p	1.19928	0	0	0	0.257716	0	0	0	0	0	0	0	Excluded
hsa-miR-4713-5p	13.7917	13.3685	18.2157	31.405	28.6065	15.2627	16.2571	8.12755	15.1096	20.2051	11.9225	15.1743	Excluded
hsa-miR-4714-3p	0	0	0	0.418733	0	0.915764	0	2.03189	0	0	0	0	Excluded
hsa-miR-4714-5p	1.19928	0.417767	0	0.837466	0.257716	0	1.47792	0	0	0	3.13749	0	Excluded
hsa-miR-4715-3p	0	0	0	0	0	0	0	0	0	0	0	0	Excluded
hsa-miR-4715-5p	0	0	0	0	0	0	0	0	0	0	0	0	Excluded
hsa-miR-4716-3p	0	0	0	0	0	0	0	0	0	0	0	0	Excluded
hsa-miR-4716-5p	0	0	0	0	0	0	0	0	0	0	0	0	Excluded
hsa-miR-4717-3p	0	0.417767	1.65597	2.93113	2.83488	0	2.95584	3.04783	0	2.02051	2.50999	3.13951	Excluded
hsa-miR-4717-5p	0	0	0	0	0	0	0	0	0	0	0	0	Excluded
hsa-miR-4718	0	0	0	0	0	0	0	0	0	0	0	0	Excluded
hsa-miR-4719	0	1.67107	1.65597	2.93113	3.60802	4.88407	2.4632	5.07972	0	2.02051	1.255	9.94177	Excluded
hsa-miR-4720-3p	0	0	0	0	0	0	0	0	0	0	0	0	Excluded
hsa-miR-4720-5p	0	0	0	0	0	0	3.94112	0	0	0	0	0	Excluded
hsa-miR-4721	0	0	0	0	0	0	0	0	0	0	0	0	Excluded
hsa-miR-4722-3p	0	0	0	0	0	0	0	0	0	0	0	0	Excluded
hsa-miR-4722-5p	0	1.67107	0	0	0	0	0	0	0	0	0	0	Excluded
hsa-miR-4723-3p	0	0.835534	0	1.67493	0.773148	0	0	0	0	0	0	0	Excluded
hsa-miR-4723-5p	0	0	0	0	0	0	0	0.507972	0	0	0	0	Excluded
hsa-miR-4724-3p	0	0	0	0	0	0	0	0	0	0	0	0	Excluded
hsa-miR-4724-5p	0	0	0	0	0	0	0	0	0	0	0	0	Excluded
hsa-miR-4725-3p	4.79712	0	0	0	0.773148	1.52627	0	0	0	3.03077	0	0	Excluded
hsa-miR-4725-5p	1.79892	4.59543	0	5.44353	2.06173	0	0	0	1.31388	0.505128	0	3.13951	Excluded
hsa-miR-4726-3p	0	0	0	0	0	0	0	0	0	0	0	0	Excluded
hsa-miR-4726-5p	0	0	0	0	0	0	0	0	0	0	0	0	Excluded
hsa-miR-4727-3p	0	0	0	0	0	0	2.4632	0	0	0	0	0	Excluded
hsa-miR-4727-5p	0	0	0	0	0	0	0	0	0	0	0	0	Excluded
hsa-miR-4728-3p	7.19568	0.417767	3.86393	1.67493	1.03086	6.41035	1.97056	4.57175	3.2847	2.52564	0	1.0465	Excluded
hsa-miR-4728-5p	0	0	0	0.418733	0	0	0	0	0	0	0	0	Excluded
hsa-miR-4729	0	0	0	0	0	0	0	0	0	0	0	0	Excluded
hsa-miR-4730	0	0	0	0	0	0.305255	0	0	0	0	0	0	Excluded
hsa-miR-4731-3p	0	0	0	0	0	0	0	0	0	0	0	0	Excluded
hsa-miR-4731-5p	0	0	0	2.09366	0	0	0	0	1.31388	0	0	0	Excluded
hsa-miR-4732-3p	0	0	0	0	0	0	0	0	0	0	0	0	Excluded
hsa-miR-4732-5p	0	0	0	0	0	0	0	0	0	0	0	0	Excluded
hsa-miR-4733-3p	0	0	0.55199	0	0	0	2.4632	0	0	0	0	0	Excluded
hsa-miR-4733-5p	2.9982	1.67107	0	7.95593	1.80401	1.22102	0.49264	5.07972	3.94164	2.02051	2.50999	0.523251	Excluded
hsa-miR-4734	0	0	0	0	0	1.22102	0	0	0	0	0	0	Excluded
hsa-miR-4735-3p	0	0	0.55199	0.837466	0	1.22102	0.49264	0	0	0	1.88249	0	Excluded
hsa-miR-4735-5p	6.59604	5.84874	7.72786	5.0248	6.4429	6.7156	1.47792	2.03189	11.8249	5.05128	8.78498	12.558	Excluded
hsa-miR-4736	0	0	0	0	0	0	0	0	0	0	0	0	Excluded
hsa-miR-4737	0	0	0	0	0	0	0	0	0	0	0	0	Excluded
hsa-miR-4738-3p	0	0	0	0	0	0	0	0	1.97082	0	0	0	Excluded
hsa-miR-4738-5p	0	0	0	0	0	0	0	0	0	0	0	0	Excluded
hsa-miR-4739	0	0	0	0	0	0	0	0	0	0	0	0	Excluded
hsa-miR-4740-3p	0	0	0	0	0	0	0	0	0	0	0	0	Excluded
hsa-miR-4740-5p	0	0	0	0	0	0	0.985281	0	0	0	0	0	Excluded
hsa-miR-4741	1.79892	0	0.55199	3.7686	3.60802	1.83153	1.47792	2.03189	0	1.01026	3.76499	0	Excluded
hsa-miR-4742-3p	0	3.7599	0	1.2562	6.70061	3.05255	0	0.507972	2.62776	0	1.255	3.13951	Excluded
hsa-miR-4742-5p	0	0	1.65597	0.418733	2.83488	4.57882	0.985281	0	0.65694	3.03077	2.50999	3.66276	Excluded
hsa-miR-4743-3p	0	0	0	0	0	0	0	0	0	0	0	0	Excluded
hsa-miR-4743-5p	0	0	0	0	0	0	0	0	0	0.505128	0	0	Excluded
hsa-miR-4744	0	0	0	0	0	0	0	0	0	0	0	0	Excluded
hsa-miR-4745-3p	4.19748	5.43097	0	0	0.773148	5.18933	3.44848	4.57175	1.97082	5.05128	0	2.093	Excluded
hsa-miR-4745-5p	0	0	0.55199	0	1.03086	1.22102	0	3.04783	0	2.02051	0	1.0465	Excluded
hsa-miR-4746-3p	2.39856	0	0	0	0.773148	0	0	0	0	0	0	0	Excluded
hsa-miR-4746-5p	32.9802	29.2437	23.1836	16.7493	28.091	36.3253	25.6173	36.574	32.847	20.2051	41.4149	32.4416	Excluded
hsa-miR-4747-3p	0	1.2533	0	0	0	0	0.49264	0	1.97082	1.51538	0	0	Excluded
hsa-miR-4747-5p	0	0.417767	0	0	0	1.22102	0	0	0	0	3.13749	0	Excluded
hsa-miR-4748	0	0	0	0	0	0	0	0	0	0	0	0	Excluded
hsa-miR-4749-3p	0.59964	1.2533	1.65597	0.418733	2.06173	2.74729	0.49264	2.53986	1.31388	0	1.255	2.61625	Excluded
hsa-miR-4749-5p	2.39856	0	2.20796	0.837466	0.257716	0.610509	0	0.507972	0	0	0.627498	0	Excluded
hsa-miR-4750-3p	0	0	0	0	0	0	0	0	0	0	0.627498	0	Excluded
hsa-miR-4750-5p	0	0.835534	0	0	0	0	0	1.01594	0	0	0	0	Excluded
hsa-miR-4751	0	0	0	0	0	0	0	0	0	0	0	0	Excluded
hsa-miR-4752	0	0	0	0	0	0	0	0	0	0	0	0	Excluded
hsa-miR-4753-3p	0.59964	1.67107	0	0	1.03086	3.05255	0	2.03189	0.65694	2.52564	0	0	Excluded
hsa-miR-4753-5p	0	0.835534	1.65597	0	1.03086	0	0	0.507972	1.97082	1.01026	0	1.0465	Excluded
hsa-miR-4754	0	0	0	0	0	0	0	1.01594	0	0	0	0	Excluded
hsa-miR-4755-3p	0	4.17767	1.65597	0.418733	2.83488	2.13678	3.94112	0	5.91246	2.02051	2.50999	1.56975	Excluded
hsa-miR-4755-5p	4.19748	6.68427	6.07189	5.44353	8.50463	6.41035	4.43376	2.53986	4.59858	6.06154	1.255	7.32551	Excluded
hsa-miR-4756-3p	0	0	0	0	0	0	0	0	0	0	0	0	Excluded
hsa-miR-4756-5p	0	0	0	0	0	0	0	0	0	0	0	0	Excluded
hsa-miR-4757-3p	0	0	0	0	0.257716	0	0	0	0	0	0	0	Excluded
hsa-miR-4757-5p	0	0	0	0	0	0	0	0	0	0	0	0	Excluded
hsa-miR-4758-3p	0	0	0	0	0	0	0	0	0	0	0	0	Excluded
hsa-miR-4758-5p	0	0	0	0	0	0	0	0	0	0	0	0	Excluded
hsa-miR-4759	0	0	0	0	0	0	0	0	0	0	0	0	Excluded
hsa-miR-4760-3p	0	0	0	0	0	0	0	0	0	0	0	0	Excluded
hsa-miR-4760-5p	0	0	0	0	0	0	0	0	0	0	0	0	Excluded
hsa-miR-4761-3p	0	5.0132	2.20796	2.09366	1.03086	1.83153	0	0.507972	1.97082	0	0	1.56975	Excluded
hsa-miR-4761-5p	0	1.2533	0	0	0.773148	0	0	0	0	0.505128	0	0	Excluded
hsa-miR-4762-3p	0	0	2.75995	2.5124	2.83488	2.13678	0.49264	4.57175	0.65694	4.04102	2.50999	0	Excluded
hsa-miR-4762-5p	0	0	3.31194	0	3.60802	1.83153	6.40433	3.5558	7.22634	3.03077	2.50999	3.66276	Excluded
hsa-miR-4763-3p	0	0	0	0	0	0	0	0	0	0	0	0	Excluded
hsa-miR-4763-5p	0	0	0	0	0	0	0	0	0	0	0	0	Excluded
hsa-miR-4764-3p	0	0	0	0	1.03086	0	0	0	0	0	0	0	Excluded
hsa-miR-4764-5p	0	0	0	1.67493	0	1.22102	0	0	0	3.03077	0	0	Excluded
hsa-miR-4765	5.39676	0	0	0	0	0.305255	0.49264	0	0	0	0	2.61625	Excluded
hsa-miR-4766-3p	5.39676	2.08883	2.20796	0.837466	0.257716	3.66306	2.95584	6.60364	0.65694	1.51538	6.27498	1.56975	Excluded
hsa-miR-4766-5p	0	0	0	0	1.28858	2.13678	0	0	0	1.01026	0	0	Excluded
hsa-miR-4767	0	0.417767	0	0	0.515432	0	0	0	0	0	0	0	Excluded
hsa-miR-4768-3p	0	0	0	0	0	0	0	0	0	0	0	0	Excluded
hsa-miR-4768-5p	0	0	0	0	0	0	0	0	0	0	0	0	Excluded
hsa-miR-4769-3p	0	0	0	0	0	0	0	0	0	0	0	0	Excluded
hsa-miR-4769-5p	0	0	0	0	0	0	0	0	0	0	0	0	Excluded
hsa-miR-4770	0	0	0	0	0	0	0	0	0	0	0	0	Excluded
hsa-miR-4771	0	0	0	0	0	0	0	0	0	0	0	0	Excluded
hsa-miR-4772-3p	0	0	0	0	0	0	0	0	0	0	0	0	Excluded
hsa-miR-4772-5p	0	0	0	0	0	0	0	0	0	0	0	0	Excluded
hsa-miR-4773	0	0	0	0	0	0	0	0	0	0	0	0	Excluded
hsa-miR-4774-3p	0	0	0	1.67493	0	0	0	0	0	0	0	0	Excluded
hsa-miR-4774-5p	0.59964	2.5066	0	0	1.03086	1.83153	0	0.507972	0	1.51538	0.627498	0	Excluded
hsa-miR-4775	0.59964	1.2533	0	0.837466	1.80401	1.22102	0	1.52392	1.31388	6.56666	0.627498	0.523251	Excluded
hsa-miR-4776-3p	0	0	0	0	0	0	0	0	0	0	0	0	Excluded
hsa-miR-4776-5p	0	0	0	0	0	0	0	0	0	0	0	0	Excluded
hsa-miR-4777-3p	0	0	0	0	0	0	0	0	0	0	0	0	Excluded
hsa-miR-4777-5p	0	0	0	0	0	0	0	0	0	0	0	0	Excluded
hsa-miR-4778-3p	0	0	0	0	0	0	0	0	0	0	0	0	Excluded
hsa-miR-4778-5p	0	0	0	0	0	0	0	0	0	0	0	0	Excluded
hsa-miR-4779	2.9982	0	0	0.837466	0	0	0.49264	0	3.2847	0	1.255	0	Excluded
hsa-miR-4780	0	0	0	0	0	0	0	0	0	0	0	0	Excluded
hsa-miR-4781-3p	0.59964	0.835534	3.31194	1.67493	0.257716	3.3578	1.97056	0	1.97082	3.03077	2.50999	2.093	Excluded
hsa-miR-4781-5p	0	0	0	0	0	0	0.985281	0	0	0	5.01999	0.523251	Excluded
hsa-miR-4782-3p	0	0	0	0	0	0	1.97056	0	0	0	0	0	Excluded
hsa-miR-4782-5p	0	0	0.55199	0	0.515432	1.83153	4.43376	0	0	0	1.255	3.66276	Excluded
hsa-miR-4783-3p	2.9982	3.7599	2.20796	5.0248	2.83488	3.66306	4.9264	3.5558	0	0	0	2.093	Excluded
hsa-miR-4783-5p	1.19928	0	0	0	0	0.305255	0	0	0	0	0	0	Excluded
hsa-miR-4784	0	0	0	0	0	0	0	0	0	0	0	1.0465	Excluded
hsa-miR-4785	0	0	1.65597	0	0	0	0	0	0	0	0	2.093	Excluded
hsa-miR-4786-3p	1.19928	0.417767	0	0	2.06173	3.66306	1.47792	0	0	2.52564	0	0.523251	Excluded
hsa-miR-4786-5p	8.39496	2.92437	2.20796	0	0.515432	4.27357	2.4632	4.57175	5.25552	3.03077	5.01999	2.093	Excluded
hsa-miR-4787-3p	0.59964	0	0	0.418733	0	0.305255	0	0	0	0	0	0	Excluded
hsa-miR-4787-5p	0	0	0	0	0.257716	0.305255	0	0	0	0	0	0	Excluded
hsa-miR-4788	0	0	0	0	0	0	0	0	0	0	0	0	Excluded
hsa-miR-4789-3p	0	0	0	0	0	0	0	0	0	0	0	0	Excluded
hsa-miR-4789-5p	0	0	0	0	0	0	0	0	0	0	0	0	Excluded
hsa-miR-4790-3p	0	0	0	0	0	0	0	0	0	0	0	0	Excluded
hsa-miR-4790-5p	0	0	0	0	0	0	0	0	0	0	0	0	Excluded
hsa-miR-4791	39.5762	28.8259	24.2876	18.0055	24.7407	21.9783	14.2866	46.2255	36.1317	25.7615	38.9049	15.1743	Excluded
hsa-miR-4793-3p	2.9982	0	0	0	0	0	0	0	0.65694	0	0	0	Excluded
hsa-miR-4793-5p	0	0	0	0	0	0	0	0	0	0	0	0	Excluded
hsa-miR-4794	2.9982	0	0	0	1.03086	0	1.47792	0	0	1.01026	0	0	Excluded
hsa-miR-4795-3p	0	0.417767	1.10398	0.418733	0	0	0.985281	0.507972	0	0	0	0	Excluded
hsa-miR-4795-5p	0	2.5066	0	0	0	0	0	0	0	1.51538	0	0	Excluded
hsa-miR-4796-3p	10.1939	20.8883	16.5597	15.0744	13.9167	14.347	3.44848	15.7471	10.511	13.6385	10.04	13.0813	Excluded
hsa-miR-4796-5p	4.19748	5.84874	11.0398	4.60606	5.15432	9.76815	1.97056	6.09567	8.54021	10.6077	8.78498	3.13951	Excluded
hsa-miR-4797-3p	7.79532	5.0132	11.5918	15.9119	12.3704	5.49458	5.91169	2.53986	4.59858	8.08205	6.90248	5.75576	Excluded
hsa-miR-4797-5p	0	0	0	0	1.03086	2.74729	0	1.01594	0	5.05128	0.627498	5.23251	Excluded
hsa-miR-4798-3p	0	0	0	0	0	0	0	0	0	0	0	0	Excluded
hsa-miR-4798-5p	0	0	0	0.418733	0	0	0	0	0	0	0	0	Excluded
hsa-miR-4799-3p	0	0	0	0	0	0	0	0	0	0	0	3.13951	Excluded
hsa-miR-4799-5p	0	0	0	0	0.773148	0	0.985281	0	0.65694	1.51538	0	0	Excluded
hsa-miR-4800-3p	0	0	0	0	0	0	0	0	0	0	0	0	Excluded
hsa-miR-4800-5p	0	0	0	0	0	0	0	0	0	0	0	0	Excluded
hsa-miR-4801	0	0	0	0	0	0	0	0	0	0	0	0	Excluded
hsa-miR-4802-3p	5.9964	0	1.65597	0.837466	1.03086	2.74729	0	5.58769	1.97082	0.505128	0	0	Excluded
hsa-miR-4802-5p	0	0	0	0	0	1.52627	0	0.507972	0.65694	0	0	0	Excluded
hsa-miR-4803	0	1.67107	0	0	0.515432	0.305255	0	0	0.65694	1.51538	0	0	Excluded
hsa-miR-4804-3p	1.19928	2.5066	0	3.34986	9.53549	6.10509	1.97056	1.52392	1.97082	8.08205	5.01999	2.61625	Excluded
hsa-miR-4804-5p	0	0	0	0	0	0	0	0	0	0	0	1.0465	Excluded
hsa-miR-483-5p	170.298	97.7574	96.0463	94.2149	115.714	77.2294	75.8666	66.5443	127.446	66.1718	62.1223	60.1739	Excluded
hsa-miR-485-3p	0.59964	0	1.65597	0	1.28858	0.305255	0.49264	3.04783	0	0	5.01999	2.61625	Excluded
hsa-miR-485-5p	0	0	0	0	0	0	0	0.507972	0	1.01026	0	0	Excluded
hsa-miR-486-3p	0	0	0	0	0	0	0	0	0	0	0	0	Excluded
hsa-miR-486-5p	0	2.92437	6.62388	0	0	0.610509	5.91169	7.11161	1.31388	5.05128	2.50999	0	Excluded
hsa-miR-487a-3p	0	0	0	1.2562	0.515432	0.610509	0	0	0.65694	0	0	0	Excluded
hsa-miR-487a-5p	0	0	0	0	0.257716	0	0	0	0	0	0	0	Excluded
hsa-miR-487b-3p	1.79892	6.68427	1.65597	2.93113	5.92747	4.88407	0.49264	10.1594	1.97082	2.52564	4.39249	11.5115	Excluded
hsa-miR-487b-5p	0	0	0	0	0	0	0	0	0	0	0	0	Excluded
hsa-miR-488-3p	0	0	0	0	0	0	0	0	0	0	0	0	Excluded
hsa-miR-488-5p	0	0	0	0	0	0	0	0	0	0	0	0	Excluded
hsa-miR-489-3p	5.39676	5.43097	1.10398	2.09366	1.80401	4.57882	1.47792	1.52392	6.5694	1.01026	2.50999	7.84876	Excluded
hsa-miR-489-5p	0	0	0	1.2562	0	0	0	0	0	0	0	0	Excluded
hsa-miR-490-3p	0	0	0	0	0	0	0	0	0	0	0	0	Excluded
hsa-miR-490-5p	0	0	0	0	0	0	0.49264	0	0	0	0	0	Excluded
hsa-miR-491-3p	1.19928	12.533	11.5918	3.34986	4.12346	7.02086	14.2866	3.5558	0.65694	5.05128	5.01999	7.32551	Excluded
hsa-miR-491-5p	13.1921	15.8751	9.38384	7.95593	15.463	17.3995	18.7203	15.2392	16.4235	18.6897	14.4325	16.2208	Excluded
hsa-miR-492	0	0	0	0	0	0	0	0	0	0	0	0	Excluded
hsa-miR-493-3p	4.79712	9.19087	6.62388	6.69973	1.28858	4.57882	12.8087	14.7312	1.97082	6.06154	3.76499	5.23251	Excluded
hsa-miR-493-5p	5.39676	5.43097	6.07189	15.9119	9.79321	9.15764	9.85281	9.65147	9.19715	9.09231	13.1775	6.80226	Excluded
hsa-miR-494-3p	13.7917	18.3817	13.2478	20.0992	20.3596	15.2627	17.2424	11.6834	9.85409	7.57692	12.55	15.6975	Excluded
hsa-miR-494-5p	0	0	0	0	0	0	0	0	0	0	0	0	Excluded
hsa-miR-495-3p	0	0.417767	0	5.86226	1.28858	1.22102	1.47792	0	0	3.03077	1.255	0.523251	Excluded
hsa-miR-495-5p	0	0	0	0	0	0	0	0	0	0	0	0	Excluded
hsa-miR-496	0	0	0	0	0	0.915764	0	0	0	0	0	0	Excluded
hsa-miR-497-3p	0	0	0	0	0	0	0	0	0	0	0	0	Excluded
hsa-miR-497-5p	10.7935	13.7863	17.6637	30.1488	21.3904	21.3678	13.7939	19.8109	11.168	13.6385	5.64748	21.4533	Excluded
hsa-miR-498-3p	0	0	0	0	0	0	0	0	0	0	0	0	Excluded
hsa-miR-498-5p	0	0	0	0	0	0	0	0	0	0	0	0	Excluded
hsa-miR-4999-3p	0	0	0	0	0	0.915764	0.985281	0	0	0	0	0	Excluded
hsa-miR-4999-5p	0	0	0	0	0.257716	0.915764	0	0	0	0	0	0	Excluded
hsa-miR-499a-3p	0	0	0	0	1.5463	0.305255	0	0	0	0	0	0	Excluded
hsa-miR-499a-5p	11.9928	12.1152	3.86393	11.3058	8.50463	10.6839	10.3454	6.60364	5.25552	15.659	5.64748	3.66276	Excluded
hsa-miR-499b-3p	1.19928	0	0	1.2562	1.03086	2.13678	0.49264	0	1.31388	0	0.627498	0	Excluded
hsa-miR-499b-5p	1.79892	0	0	1.67493	0.515432	0.915764	0	0	0	0.505128	0.627498	0	Excluded
hsa-miR-5000-3p	1.19928	5.84874	1.10398	2.5124	1.5463	0.915764	1.97056	0	2.62776	0	0	4.18601	Excluded
hsa-miR-5000-5p	0	0.417767	0	0	0.773148	0	0	1.01594	0	0	0	2.093	Excluded
hsa-miR-5001-3p	10.7935	2.08883	9.38384	14.6557	10.8241	11.2944	7.38961	2.53986	7.88327	9.59743	5.64748	14.651	Excluded
hsa-miR-5001-5p	0.59964	2.08883	0	0	0.257716	0	0	1.52392	2.62776	1.51538	0	0.523251	Excluded
hsa-miR-5002-3p	0	0	0	0	0.257716	0	0	0	0	0	0	0	Excluded
hsa-miR-5002-5p	0	0	1.10398	1.67493	0.773148	0	0	0	1.97082	0	0	0	Excluded
hsa-miR-5003-3p	0	0	0	0.418733	0	0	0	0	0	0	0	0.523251	Excluded
hsa-miR-5003-5p	1.19928	0	0	0	0.257716	0.305255	0.985281	0	0	0	0	0	Excluded
hsa-miR-5004-3p	6.59604	0	0	0	0	0	0	0	0	0	0	0	Excluded
hsa-miR-5004-5p	0	0	0	0	0	0	0	0	0	0	0	0	Excluded
hsa-miR-5006-3p	5.9964	0.417767	0	0.837466	0.257716	2.13678	0.49264	1.01594	0.65694	2.52564	0	2.093	Excluded
hsa-miR-5006-5p	0	0	0	0	0	0	0	0	0	0	0	0	Excluded
hsa-miR-5007-3p	0	0	0.55199	0	0	0	0	0	0	0	0	0	Excluded
hsa-miR-5007-5p	0	0	0	0	0	0	0	0	0	0	0	0	Excluded
hsa-miR-5008-3p	0	0	0	0	1.28858	0	0	0	0	0	0	0	Excluded
hsa-miR-5008-5p	0	0	0	0	0	0	0	0	0	0	0	0	Excluded
hsa-miR-5009-3p	0	0	3.86393	0	0	0	0	0	0	0	0	0.523251	Excluded
hsa-miR-5009-5p	0	0.417767	6.07189	0.837466	3.35031	1.22102	0.985281	0	1.97082	0	0	1.0465	Excluded
hsa-miR-500a-5p	79.7521	66.0072	75.0707	84.1653	99.9938	96.1552	91.6311	98.5466	84.7452	71.2231	87.2223	94.1852	Excluded
hsa-miR-500b-3p	28.7827	19.635	36.9834	34.3361	17.5247	13.4312	10.3454	4.06378	15.7665	12.1231	21.3349	9.94177	Excluded
hsa-miR-500b-5p	79.7521	66.0072	75.0707	84.1653	99.9938	96.1552	91.6311	98.5466	84.7452	71.2231	87.2223	94.1852	Excluded
hsa-miR-5010-3p	13.1921	7.93757	4.41592	6.69973	13.1435	3.66306	0.985281	8.12755	5.91246	6.56666	13.805	5.23251	Excluded
hsa-miR-5010-5p	0	0	0	2.09366	0	0	0	0	0	0	0	0	Excluded
hsa-miR-5011-3p	0	0	1.65597	0	1.03086	1.52627	5.91169	0	0	0	0.627498	0	Excluded
hsa-miR-5011-5p	0	0.417767	0.55199	0.418733	0.257716	1.22102	1.47792	1.01594	0	0	0.627498	0	Excluded
hsa-miR-501-5p	44.973	46.3721	50.7831	79.5593	61.8518	54.6406	49.264	70.6081	65.694	40.4102	43.9249	82.6736	Excluded
hsa-miR-502-5p	28.7827	15.4574	22.6316	26.3802	32.7299	35.4095	22.6615	41.6537	19.0512	23.2359	20.0799	35.5811	Excluded
hsa-miR-503-3p	0	1.67107	0	0	0.257716	0.305255	0	0	0	0	0	0	Excluded
hsa-miR-504-3p	0	0	0	0	0	0	0	0	0	0	0	0	Excluded
hsa-miR-504-5p	0	0	0	0	0	0	0	0	0	0	0	0	Excluded
hsa-miR-5047	0	0	0	0	0	0	0	0	0	0	0	0	Excluded
hsa-miR-505-3p	0	0	0	0	0	0	0	0	0	0	0	0	Excluded
hsa-miR-505-5p	0	0	0	0	0	0	0	0	0	0	0	0	Excluded
hsa-miR-506-3p	0	2.5066	0	1.67493	0	0	4.43376	0	1.31388	0	0	0	Excluded
hsa-miR-506-5p	0	0	0	0	0	0	0	0	0	0	0	0	Excluded
hsa-miR-507	0	0	0	0	0	0	0	0	0	0	0	0	Excluded
hsa-miR-508-3p	0	4.17767	0	1.2562	0	7.32611	0.49264	2.03189	0.65694	1.01026	5.01999	1.56975	Excluded
hsa-miR-508-5p	0	0	0	0	0	0	0	0	0	0	0	0	Excluded
hsa-miR-5087	0	0.417767	0.55199	0.418733	0	0	0	0	0	0	0	0	Excluded
hsa-miR-5088-3p	0	0	0	0	0.773148	0.610509	0	0	0	0	0	0	Excluded
hsa-miR-5088-5p	0	0.417767	0	0	0.257716	0	0.49264	0	0	1.01026	0	0	Excluded
hsa-miR-5089-3p	0	0.417767	0	2.09366	2.06173	0.305255	0	1.01594	0	0	1.255	2.093	Excluded
hsa-miR-5089-5p	0	0	2.20796	0	1.03086	0	0	0	0	1.51538	3.13749	0	Excluded
hsa-miR-5090	0	0	0	0	0.257716	0	0	0	0	0	0	0	Excluded
hsa-miR-5091	0	0.835534	0	0	1.28858	0.915764	0	0	0	0	0	0	Excluded
hsa-miR-5092	3.59784	0	0	0	0	1.22102	0	0	0.65694	1.51538	0	0	Excluded
hsa-miR-5093	0	0	0	0	0	0	0	0	0	0	0	0	Excluded
hsa-miR-509-3-5p	0.59964	2.92437	1.65597	0	0.515432	0.305255	3.94112	0.507972	3.2847	0.505128	0	0	Excluded
hsa-miR-509-3p	10.7935	3.34213	0	0	1.5463	0	0	3.04783	0	1.51538	3.76499	0	Excluded
hsa-miR-5094	2.39856	0	2.75995	0.837466	2.57716	4.27357	1.47792	3.5558	1.31388	1.01026	0	1.56975	Excluded
hsa-miR-509-5p	0	1.67107	1.10398	0	0	0	0	0	0	1.01026	0	0	Excluded
hsa-miR-5100	0.59964	1.2533	2.75995	1.67493	4.12346	1.83153	1.97056	4.57175	3.2847	3.03077	5.64748	2.093	Excluded
hsa-miR-510-3p	0	0	0	0	0	0	0	0	0	0	0	0	Excluded
hsa-miR-510-5p	0	0	0	0	0.515432	0	0	0	0	0	0	0	Excluded
hsa-miR-511-3p	0	0	0	0	0	0.915764	0	0	0	0	0	0	Excluded
hsa-miR-511-5p	0	0	0	0	0	0.915764	0	0	0	0	0	0	Excluded
hsa-miR-512-3p	0	0	0	0	0	0	0	0	0	0	0	0	Excluded
hsa-miR-512-5p	0	0	0	0	0	0	0	0	0	0	0	0	Excluded
hsa-miR-513a-3p	0	0	0	0	0	0	0	0	0	0	0	0	Excluded
hsa-miR-513a-5p	0	1.2533	0	0	0.515432	1.83153	0	0	0	0	3.76499	0	Excluded
hsa-miR-513b-3p	0	0	0	0	0	0	0	0	0	0	0	0	Excluded
hsa-miR-513b-5p	0	0	0	0	0	0.305255	0	0	0	0	0	0	Excluded
hsa-miR-513c-3p	0	0	0	0	0	0	0	0	0	0	0	0	Excluded
hsa-miR-513c-5p	0	0	0	0	0	0	0	0	0	0	0	0	Excluded
hsa-miR-514a-3p	8.9946	10.8619	4.96791	7.53719	3.86574	10.9892	0	5.58769	3.94164	16.6692	9.41247	4.18601	Excluded
hsa-miR-514a-5p	5.39676	0	0	0	0	3.66306	0	0	0	4.54615	0	0	Excluded
hsa-miR-514b-3p	0	0	0	0	0	0	0	0	0	0	0	0	Excluded
hsa-miR-514b-5p	0	0	0	0	0	0	0	0	0	0	0	0	Excluded
hsa-miR-515-3p	0	0	0	0	0	0	0	0	0	0	0	0	Excluded
hsa-miR-515-5p	0	0	0	0	0	0	0	0	0	0	0	0	Excluded
hsa-miR-516a-3p	0	0	0	0	0	0	0	0	0	0	0	0	Excluded
hsa-miR-516a-5p	0	0	0	0	0	1.22102	0	0	0	0	0	0	Excluded
hsa-miR-516b-3p	0	0	0	0	0	0	0	0	0	0	0	0	Excluded
hsa-miR-516b-5p	0	0	0	0	0	0	0	0	0	0	0	0	Excluded
hsa-miR-517-5p	0	0	0	0	0	0	0	0	0	0	0	0	Excluded
hsa-miR-517a-3p	0	0	0	0	0	0	0	0	0	0	0	0	Excluded
hsa-miR-517b-3p	0	0	0	0	0	0	0	0	0	0	0	0	Excluded
hsa-miR-517c-3p	0	0	0	0	0	0	0	0	0	0	0	0	Excluded
hsa-miR-5186	0	0	0	0	0	0	0	0	0	0	0	0	Excluded
hsa-miR-5187-3p	0	0	0	0	0	0	0	0	0	0	0	0	Excluded
hsa-miR-5187-5p	0	0	0	0	0	0	0	0	0	1.01026	0	0	Excluded
hsa-miR-5188	0	0	0	0	0	0	0	0	0	0	0	0	Excluded
hsa-miR-5189-3p	0	0	0	0	0	0	0	0	0	0	0	0	Excluded
hsa-miR-5189-5p	0	0	0	0	0	0	0	0	0	0	0	0	Excluded
hsa-miR-518a-3p	0	0	0	0	0	0	0	0	0	0	0	0	Excluded
hsa-miR-518a-5p	0	0	0	0	0	0	0	0	0	0	0	0	Excluded
hsa-miR-518b	0	0	0	0	0	0	0	0	0	0	0	0	Excluded
hsa-miR-518c-3p	0	0	0	0	0	0	0	0	0	0	0	0	Excluded
hsa-miR-518c-5p	0	0	0	0	0	0	0	0	0	0	0	0	Excluded
hsa-miR-518d-3p	0	0	0	0	0	0	0	0	0	0	0	0	Excluded
hsa-miR-518d-5p	0	0	0	0	0	0	0	0	0	0	0	0	Excluded
hsa-miR-518e-3p	0	0	0	0	0	0	0	0	0	0	0	0	Excluded
hsa-miR-518e-5p	0	0	0	0	0	0	0	0	0	0	0	0	Excluded
hsa-miR-518f-3p	0	0	0	0	0	0	0	0	0	0	0	0	Excluded
hsa-miR-518f-5p	0	0	0	0	0	0	0	0	0	0	0	0	Excluded
hsa-miR-5190	0	0	0	0	0.257716	0	0	0	0	0	0	0	Excluded
hsa-miR-5191	0	0	0	0	0	0	0	0	0	0	0	0	Excluded
hsa-miR-5192	0	0	0	0	0	0	0	0	0	0	0	0	Excluded
hsa-miR-5193	1.79892	0	0	0	0	0	0	0	0	0	0	0	Excluded
hsa-miR-5194	0	0	0	0	0	0	0	0	0	0	0	0	Excluded
hsa-miR-5195-3p	0	0	0	0	0	0	0	0	0	0	0	0	Excluded
hsa-miR-5195-5p	0	0	0	0	0	0	0	0	0	0	0	0	Excluded
hsa-miR-5196-3p	0	0	0	0	0	0	0	0	0	0	0	0	Excluded
hsa-miR-5196-5p	0	0	0	0	0	0	0	0	0	0	0	0	Excluded
hsa-miR-5197-3p	0	0	0	0	0	0	0	0	0	0	0	0	Excluded
hsa-miR-5197-5p	0	0	0	0	0	0	0	0	0	0	0	0	Excluded
hsa-miR-519a-2-5p	0	0	0	0	0	0	0	0	0	0	0	0	Excluded
hsa-miR-519a-3p	0	0	0	0	0	0	0	0	0	0	0	0	Excluded
hsa-miR-519a-5p	0	0	0	0	0	0	0	0	0	0	0	0	Excluded
hsa-miR-519b-3p	0	0	0	0	0	0	0	0	0	0	0	0	Excluded
hsa-miR-519b-5p	0	0	0	0	0	0	0	0	0	0	0	0	Excluded
hsa-miR-519c-3p	0	0	0	0	0	0	0	0	0	0	0	0	Excluded
hsa-miR-519c-5p	0	0	0	0	0	0	0	0	0	0	0	0	Excluded
hsa-miR-519d-3p	0	0	0	0	0	0	0	0	0	0	0	0	Excluded
hsa-miR-519d-5p	0	0	0	0	0	0	0	0	0	0	0	0	Excluded
hsa-miR-519e-3p	0	0	0	0	0	0	0	0	0	0	0	0	Excluded
hsa-miR-519e-5p	0	0	0	0	0	0	0	0	0	0	0	0	Excluded
hsa-miR-520a-3p	0	0	0	0	0	0	0	0	0	0	0	0	Excluded
hsa-miR-520a-5p	0	0	0	0	0	0	0	0	0	0	0	0	Excluded
hsa-miR-520b-3p	0	0	0	0	0	0	0	0	0	0	0	0	Excluded
hsa-miR-520b-5p	0	0	0	0	0	0	0	0	0	0	0	0	Excluded
hsa-miR-520c-3p	0	0	0	0	0	0	0	0	0	0	0	0	Excluded
hsa-miR-520c-5p	0	0	0	0	0	0	0	0	0	0	0	0	Excluded
hsa-miR-520d-3p	0	0	0	0	0	0	0	0	0	0	0	0	Excluded
hsa-miR-520d-5p	0	0	0	0	0	0	0	0	0	0	0	0	Excluded
hsa-miR-520e-3p	0	0	0	0	0	0	0	0	0	0	0	0	Excluded
hsa-miR-520e-5p	0	0	0	0	0	0	0	0	0	0	0	0	Excluded
hsa-miR-520f-3p	0	0	0	0	0	0	0	0	0	0	0	0	Excluded
hsa-miR-520f-5p	0	0	0	0	0	0	0	0	0	0	0	0	Excluded
hsa-miR-520g-3p	0	0	0	0.837466	0.257716	0	0	0	0	0	0	0	Excluded
hsa-miR-520g-5p	0	0	0	0	0	0	0	0	0	0	0	0	Excluded
hsa-miR-520h	0	0	0	0.837466	0.257716	0	0	0	0	0	0	0	Excluded
hsa-miR-521	0	0	0	0	0	0	0	0	0	0	0	0	Excluded
hsa-miR-522-3p	0	0	0	0	0	0	0	0	0	0	0	0	Excluded
hsa-miR-522-5p	0	0	0	0	0	0	0	0	0	0	0	0	Excluded
hsa-miR-523-3p	0	0	0	0	0	0	0	0	0	0	0	0	Excluded
hsa-miR-523-5p	0	0	0	0	0	0	0	0	0	0	0	0	Excluded
hsa-miR-524-3p	0	0	0	0	0	0	0	0	0	0	0	0	Excluded
hsa-miR-524-5p	0	0	0	0	0	0	0	0	0	0	0	0	Excluded
hsa-miR-525-3p	0	0	0	0	0	0	0	0	0	0	0	0	Excluded
hsa-miR-525-5p	0	0	0	0	0	0	0	0	0	0	0	0	Excluded
hsa-miR-526a-3p	0	0	0	0	0	0	0	0	0	0	0	0	Excluded
hsa-miR-526a-5p	0	0	0	0	0	0	0	0	0	0	0	0	Excluded
hsa-miR-526b-3p	0	0	0	0	0	0	0	0	0	0	0	0	Excluded
hsa-miR-526b-5p	0	0	0	0	0	0	0	0	0	0	0	0	Excluded
hsa-miR-527	0	0	0	0	0	0	0	0	0	0	0	0	Excluded
hsa-miR-532-3p	40.7755	55.1452	66.2388	72.4408	78.6034	65.0192	45.8156	67.0523	52.5552	55.5641	60.2398	55.9878	Excluded
hsa-miR-539-3p	0.59964	2.5066	3.31194	0	0.515432	1.22102	0	0	0	0	1.255	0.523251	Excluded
hsa-miR-539-5p	0	0	0	0	0	0	0	0	0	0	0	0	Excluded
hsa-miR-541-3p	0	0	0	0	0	0	0	0	0	0	0	0	Excluded
hsa-miR-541-5p	0	0	0	0	0	0	0	0	0	0	0	0	Excluded
hsa-miR-542-3p	72.5564	95.6686	100.462	73.697	50.5123	113.249	164.542	110.23	100.512	134.869	106.675	66.9761	Excluded
hsa-miR-542-5p	0.59964	1.2533	4.41592	1.67493	1.5463	0.610509	2.4632	3.5558	3.2847	0.505128	0.627498	0.523251	Excluded
hsa-miR-543	1.19928	0.835534	0.55199	1.67493	1.80401	1.22102	0	2.03189	0	0	0	0	Excluded
hsa-miR-544a	0	0	0	0	0	0	0	0	0	0	0	0	Excluded
hsa-miR-544b	0	0	0	0	0	0	0	0	0	0	0	0	Excluded
hsa-miR-545-3p	0.59964	0	0	0	0.257716	0.305255	0	0	0	0	0	0	Excluded
hsa-miR-545-5p	0	2.5066	0	2.09366	0	1.52627	0	1.01594	0	0	0	0.523251	Excluded
hsa-miR-548a-3p	20.3878	30.0792	34.2234	26.7989	32.2145	46.704	63.5506	16.2551	17.0804	23.2359	22.5899	18.3138	Excluded
hsa-miR-548a-5p	7.19568	2.5066	4.96791	2.5124	6.95833	5.79984	4.9264	6.60364	1.31388	1.51538	4.39249	3.13951	Excluded
hsa-miR-548aa	0	0	0	0	0	0	0	0	0	0	0	0	Excluded
hsa-miR-548ab	0	0	0	0	0	0	0	0	0	0	1.88249	0	Excluded
hsa-miR-548ac	0	0	0	0	0	0.610509	0	2.53986	0	0	0.627498	0	Excluded
hsa-miR-548ad-3p	0	0	0	0	0	0	0	0	0	0	0	0	Excluded
hsa-miR-548ad-5p	0	0	0	0	0.257716	0	0	0	0	0	0	0.523251	Excluded
hsa-miR-548ae-3p	5.9964	8.7731	8.83184	23.8678	9.53549	16.789	43.3524	43.6856	10.511	29.2974	17.57	14.1278	Excluded
hsa-miR-548ae-5p	0	0	0	0	1.5463	0.610509	0.985281	0	0	0	0	0	Excluded
hsa-miR-548ag	0	0	0	0	0	0	0	0	0	0	0	0	Excluded
hsa-miR-548ah-3p	3.59784	0.835534	0	10.0496	0	2.74729	4.43376	12.1913	1.31388	4.54615	13.1775	6.80226	Excluded
hsa-miR-548ah-5p	0	0	0	0	0	0	1.97056	0	0	0.505128	0	0	Excluded
hsa-miR-548ai	1.19928	1.67107	0.55199	7.11846	1.5463	1.52627	1.97056	5.58769	0.65694	3.03077	0.627498	6.80226	Excluded
hsa-miR-548aj-3p	0.59964	0	0.55199	2.93113	0.515432	2.74729	0.985281	0.507972	1.97082	2.52564	0	3.13951	Excluded
hsa-miR-548aj-5p	0	0	0	0	0	0	0	0	0	0	0	0	Excluded
hsa-miR-548ak	0	0	1.10398	0.837466	0	1.52627	0	0	0.65694	0	0	0	Excluded
hsa-miR-548al	0	0.417767	1.10398	0	0.773148	0.305255	0	0	0	0.505128	3.13749	0	Excluded
hsa-miR-548am-3p	0	0.835534	1.65597	0.418733	0	2.44204	4.43376	0	0	0.505128	0	0	Excluded
hsa-miR-548am-5p	0	0	0	0	0	0	0	0	0	0	0	0	Excluded
hsa-miR-548an	3.59784	0.835534	2.75995	4.18733	6.18518	2.13678	2.4632	4.06378	3.2847	1.51538	1.255	3.66276	Excluded
hsa-miR-548ao-3p	0	0	0	0	0	0	0	0	0	0	0	0	Excluded
hsa-miR-548ao-5p	0	0	0	0	0	0	0	0	0	0	0	0	Excluded
hsa-miR-548ap-3p	0	0	0	0	0	0	0	0	0	0	0	0	Excluded
hsa-miR-548ap-5p	0	0	0	0	0	0.305255	0	0	0	0	0	0	Excluded
hsa-miR-548aq-3p	0	0	0	0	0	0.305255	0	0	0	0	0	0.523251	Excluded
hsa-miR-548aq-5p	5.39676	3.34213	3.31194	6.69973	10.0509	10.3787	7.88225	16.2551	3.94164	6.56666	4.39249	16.2208	Excluded
hsa-miR-548ar-3p	69.5582	60.994	56.303	55.6915	59.7901	80.8925	104.44	52.3211	49.9274	78.8	63.3773	97.3247	Excluded
hsa-miR-548ar-5p	0	0	0	0	1.03086	0	0	0	0	0	0	0	Excluded
hsa-miR-548as-3p	0	0	0	0	0	0	0	0	0	0	0	0	Excluded
hsa-miR-548as-5p	1.79892	0	0.55199	0	1.28858	0	0	0	0	0	0	0	Excluded
hsa-miR-548at-3p	1.79892	1.2533	0	0	1.03086	0.610509	2.4632	1.01594	0	1.51538	0.627498	2.61625	Excluded
hsa-miR-548at-5p	7.19568	10.8619	6.62388	15.0744	12.1126	9.15764	11.8234	10.6674	0.65694	19.1949	6.27498	2.093	Excluded
hsa-miR-548au-3p	0	0	0	0	0	0	0	0	0	0	0	0	Excluded
hsa-miR-548au-5p	1.19928	0	0	1.67493	0.515432	0	2.4632	0	0.65694	6.56666	0.627498	0	Excluded
hsa-miR-548av-3p	6.59604	2.92437	1.10398	4.18733	3.35031	4.27357	5.41904	2.53986	5.91246	2.02051	0.627498	5.75576	Excluded
hsa-miR-548av-5p	0	0	0	3.34986	0.257716	0	0	0.507972	0	0.505128	0.627498	0	Excluded
hsa-miR-548aw	0	0	0	0	0	0.610509	4.9264	0	0	0	0	0	Excluded
hsa-miR-548ax	0	0	0	0	0	0	0	0	0	0	0	0	Excluded
hsa-miR-548ay-3p	36.578	79.3757	65.1349	54.854	73.9645	92.1869	104.932	56.8929	52.5552	127.292	92.8697	96.8014	Excluded
hsa-miR-548ay-5p	33.5798	0	1.65597	38.9422	1.5463	1.83153	45.3229	48.7653	36.7886	50.5128	59.6123	41.3368	Excluded
hsa-miR-548az-3p	0.59964	0	0	0	0.257716	0	0	0.507972	0	0	0	3.13951	Excluded
hsa-miR-548az-5p	3.59784	9.19087	1.10398	3.34986	3.35031	2.13678	4.43376	1.52392	2.62776	4.54615	8.78498	4.18601	Excluded
hsa-miR-548b-3p	2.39856	5.0132	4.96791	2.09366	3.86574	1.52627	3.94112	5.07972	5.91246	0.505128	5.64748	4.18601	Excluded
hsa-miR-548b-5p	10.7935	4.59543	17.6637	2.5124	13.1435	13.7365	14.2866	10.6674	6.5694	3.5359	12.55	11.5115	Excluded
hsa-miR-548ba	0	0	0	0	0	0	0	0	0	0	0	0	Excluded
hsa-miR-548bb-3p	0	0	0	0	0	0	0	0	0	0	0	0	Excluded
hsa-miR-548bb-5p	0	0	0	0	0	0	0	0	0	0	0	0	Excluded
hsa-miR-548bc	2.39856	7.5198	9.93583	8.37466	4.38117	11.5997	10.8381	7.11161	3.2847	10.1026	17.57	11.5115	Excluded
hsa-miR-548c-3p	0	0	0	0	0	0	0	0	0	0	0	0	Excluded
hsa-miR-548c-5p	0	0	0	0	0	0	0	0	0	0	0	0	Excluded
hsa-miR-548d-3p	0.59964	6.68427	1.10398	6.28099	7.73148	8.85239	0.49264	5.07972	3.94164	2.52564	11.295	6.80226	Excluded
hsa-miR-548d-5p	0.59964	1.2533	1.10398	2.93113	0.515432	4.88407	0.49264	0	2.62776	0.505128	5.01999	5.75576	Excluded
hsa-miR-548e-3p	40.1759	53.0564	39.1913	29.3113	33.7608	43.9567	51.2346	47.2414	30.2192	48.9974	55.8473	33.4881	Excluded
hsa-miR-548e-5p	0	5.0132	0	1.67493	1.28858	1.22102	1.47792	0	1.31388	0	0	2.61625	Excluded
hsa-miR-548f-3p	2.39856	1.67107	1.10398	2.5124	0.257716	1.52627	0	6.09567	6.5694	2.52564	17.57	2.093	Excluded
hsa-miR-548f-5p	0	0	0	0	0	0	0	0	0	0	0	0	Excluded
hsa-miR-548g-3p	0	0	0	0	0	0	0	0	0	0	0	0	Excluded
hsa-miR-548g-5p	0	0	0	0	0	0	0	0	0	0	0	0	Excluded
hsa-miR-548h-3p	0	0	0	0	0	0	0	0	0	0	0	0	Excluded
hsa-miR-548h-5p	11.9928	12.1152	19.3197	131.901	22.9367	24.1151	51.7272	71.1161	29.5623	47.9872	94.1247	65.4064	Excluded
hsa-miR-548i	0	5.0132	0	0	0	0	0	2.03189	0	0	0	0	Excluded
hsa-miR-548j-3p	0	0	1.10398	0	0	0.610509	0.49264	0	0	0	0	0	Excluded
hsa-miR-548j-5p	6.59604	10.8619	10.4878	6.69973	12.6281	13.7365	12.316	12.1913	19.0512	8.08205	8.78498	6.80226	Excluded
hsa-miR-548l	6.59604	13.7863	11.5918	7.11846	7.21605	8.54713	11.3307	5.58769	11.8249	10.1026	4.39249	4.70926	Excluded
hsa-miR-548m	0	0	0	0	0	0	0	0	0	0	0	0	Excluded
hsa-miR-548n	3.59784	6.2665	2.20796	8.37466	7.21605	3.3578	7.88225	5.07972	7.22634	4.04102	6.27498	7.32551	Excluded
hsa-miR-548o-3p	150.51	90.6554	65.1349	160.375	71.3873	80.8925	173.902	150.868	201.68	156.59	156.875	199.359	Excluded
hsa-miR-548o-5p	0	0	0	0	0	0	0	0	0	0	0	0	Excluded
hsa-miR-548p	6.59604	6.2665	12.1438	12.1433	6.95833	12.5154	5.91169	15.7471	1.97082	8.58718	13.1775	8.37201	Excluded
hsa-miR-548q	11.9928	0.835534	1.65597	5.44353	6.95833	2.74729	3.94112	3.5558	1.97082	1.01026	6.27498	4.18601	Excluded
hsa-miR-548s	7.79532	17.964	7.72786	14.6557	19.5864	13.4312	13.3013	17.2711	20.3651	13.1333	38.9049	9.94177	Excluded
hsa-miR-548t-3p	0	0	0	0	0	0	0	0	0	0	0	0	Excluded
hsa-miR-548t-5p	0	0	0	0	0	0	0.985281	0	0	0	0	0	Excluded
hsa-miR-548u	10.7935	10.4442	6.62388	4.60606	7.21605	7.02086	12.8087	6.60364	5.91246	10.6077	14.4325	11.5115	Excluded
hsa-miR-548v	1.79892	2.08883	1.10398	0	3.60802	1.52627	6.40433	1.01594	0.65694	0	0	2.093	Excluded
hsa-miR-548w	19.1885	0	2.75995	33.0799	1.5463	4.27357	37.9333	22.3508	19.7082	24.2461	49.5724	35.0578	Excluded
hsa-miR-548x-5p	1.19928	0	0	9.21212	0	0	0	3.04783	5.25552	1.01026	1.255	3.66276	Excluded
hsa-miR-548y	29.3823	27.9904	43.0552	26.3802	43.0386	46.704	39.4112	35.558	34.8178	46.9769	39.5324	33.4881	Excluded
hsa-miR-548z	0	0	0	0	0	0	0	0	0	0	0	0	Excluded
hsa-miR-549a-3p	0	1.2533	0	0	0.515432	0.305255	0	0	0.65694	0	0	0	Excluded
hsa-miR-549a-5p	0	0	0	0	0	0	0.985281	0	0	0	0	0	Excluded
hsa-miR-550a-3-5p	3.59784	0.835534	2.20796	2.93113	3.35031	2.44204	0	2.03189	3.2847	0.505128	3.76499	4.70926	Excluded
hsa-miR-550a-3p	3.59784	1.67107	14.3517	1.2562	7.21605	4.27357	20.6909	9.1435	26.9345	7.57692	3.76499	15.6975	Excluded
hsa-miR-550a-5p	73.156	32.168	39.7433	33.9174	40.7191	38.1568	33.9922	66.5443	61.7523	52.0282	65.2598	69.5924	Excluded
hsa-miR-550b-2-5p	0	0	0	0	0	0	0	0	0	0	0	0	Excluded
hsa-miR-550b-3p	0	0	0	0	0	0	0	0	0	0	0	0	Excluded
hsa-miR-551a	0	0	0	0	0	0.305255	0	0	0	0	0	0	Excluded
hsa-miR-551b-3p	7.19568	7.10204	8.83184	3.34986	4.8966	7.63137	5.41904	6.60364	9.85409	11.6179	1.88249	4.70926	Excluded
hsa-miR-551b-5p	30.5816	11.2797	21.5276	12.1433	1.5463	3.05255	3.44848	1.01594	0.65694	0	6.27498	1.0465	Excluded
hsa-miR-552-3p	5.39676	0.417767	0	0	0.515432	0	0	2.03189	1.31388	0	0	0	Excluded
hsa-miR-552-5p	0.59964	0	0	0.418733	0.773148	1.83153	0.49264	0	2.62776	0	0	0	Excluded
hsa-miR-553	0	0	0	0	0	0	0	0	0	0	0	0	Excluded
hsa-miR-554	0	0	0	0	0	0	0	0	0	0	0	0	Excluded
hsa-miR-555	0	0	0	0	0	0	0	0	0	0	0	0	Excluded
hsa-miR-556-3p	3.59784	5.84874	3.31194	1.2562	5.15432	7.63137	6.40433	6.09567	5.91246	5.55641	3.76499	5.23251	Excluded
hsa-miR-556-5p	12.5924	8.7731	12.6958	3.34986	7.73148	13.4312	17.7351	8.12755	5.25552	10.1026	8.78498	8.89527	Excluded
hsa-miR-557	0	0	0	0	0	0	0	0	0	0	0	0	Excluded
hsa-miR-5571-3p	0	0	0	0	0	0	0	0	0	0	0	0	Excluded
hsa-miR-5571-5p	0	0	0	0	0	0	0	0	0	0	0	0	Excluded
hsa-miR-5572	0	0	0	0	0	0	0	0	0	0	0	0	Excluded
hsa-miR-5579-3p	0	0	0	0	0	0	0	0	0	0	0	0	Excluded
hsa-miR-5579-5p	0	0	0	0	0	0	0	0	0	0	0	0	Excluded
hsa-miR-558	0	0	0	0	0	0	0	0	0	0	0	0	Excluded
hsa-miR-5580-3p	0	0.835534	0	0	0	0.610509	0	0	0	0	3.13749	0	Excluded
hsa-miR-5580-5p	0	0	0	0	0	0.305255	0	0	1.97082	0	0	0	Excluded
hsa-miR-5581-3p	2.39856	1.67107	9.38384	5.44353	5.66975	3.05255	3.94112	2.03189	3.2847	6.06154	14.4325	7.32551	Excluded
hsa-miR-5581-5p	0	0	0.55199	0	0	0	0	0	0	0	0	0	Excluded
hsa-miR-5582-3p	1.79892	4.17767	2.20796	2.5124	2.57716	4.88407	4.43376	0	1.31388	4.54615	0	0	Excluded
hsa-miR-5582-5p	0	0	0	0	0.257716	0	0	0	0	0	0	0	Excluded
hsa-miR-5583-3p	8.39496	1.67107	8.27985	5.0248	16.7515	9.76815	9.36017	12.1913	6.5694	2.02051	25.0999	2.093	Excluded
hsa-miR-5583-5p	0	0.835534	0	0	1.80401	0.610509	2.95584	0	0	3.03077	0	0	Excluded
hsa-miR-5584-3p	2.9982	1.2533	0.55199	1.2562	0	1.52627	0	0	0	2.02051	0	0.523251	Excluded
hsa-miR-5584-5p	1.19928	1.2533	6.07189	6.28099	2.31944	1.83153	0	2.53986	3.2847	3.5359	6.27498	4.70926	Excluded
hsa-miR-5585-3p	0	0	0	0	0	0	0	0	0	0	0	0	Excluded
hsa-miR-5585-5p	0	0	0	0	0	0	0	0	0	0	0	0	Excluded
hsa-miR-5586-3p	0	0	0	0	0	0.305255	0	0.507972	0	0	0	0	Excluded
hsa-miR-5586-5p	1.19928	0	3.31194	1.2562	1.5463	1.83153	5.91169	3.04783	4.59858	6.06154	0.627498	0	Excluded
hsa-miR-5587-3p	1.19928	0	0	4.18733	0.515432	0	4.9264	0.507972	0	0	0	0	Excluded
hsa-miR-5587-5p	0	0	0	0	0.515432	0.305255	0	0	0	0.505128	3.13749	0	Excluded
hsa-miR-5588-3p	0	1.67107	4.41592	0.837466	2.57716	1.22102	0.985281	0	0	1.01026	5.01999	1.56975	Excluded
hsa-miR-5588-5p	1.19928	3.34213	6.07189	0.837466	2.57716	0.610509	3.44848	0	3.94164	1.01026	0	4.18601	Excluded
hsa-miR-5589-3p	20.3878	7.10204	6.07189	6.28099	17.7824	7.93662	1.97056	7.11161	21.0221	2.02051	5.64748	8.37201	Excluded
hsa-miR-5589-5p	2.39856	0.835534	1.10398	1.2562	3.35031	0.305255	0.985281	3.04783	1.97082	4.04102	8.15748	2.093	Excluded
hsa-miR-559	0	0.835534	0	0	0	2.44204	0.49264	0	0	0	0	0	Excluded
hsa-miR-5590-3p	1.79892	3.7599	2.75995	11.3058	6.18518	3.66306	3.94112	6.09567	4.59858	8.08205	4.39249	1.56975	Excluded
hsa-miR-5590-5p	4.79712	7.5198	1.65597	10.0496	1.80401	3.3578	5.91169	1.52392	7.88327	2.52564	8.78498	4.18601	Excluded
hsa-miR-5591-3p	7.19568	8.35534	4.96791	2.09366	6.4429	10.3787	1.47792	9.1435	6.5694	17.1744	0.627498	10.9883	Excluded
hsa-miR-5591-5p	1.19928	0.417767	1.10398	0.837466	0.515432	0	2.4632	0	0	2.02051	1.255	1.0465	Excluded
hsa-miR-561-3p	5.39676	6.68427	8.83184	6.28099	4.38117	4.88407	3.44848	5.07972	2.62776	4.54615	11.9225	12.558	Excluded
hsa-miR-561-5p	2.9982	11.6975	3.86393	3.34986	5.92747	3.96831	12.8087	9.1435	11.168	11.6179	3.13749	7.32551	Excluded
hsa-miR-562	0	0	0	0	0	0	0	0	0	0	0	0	Excluded
hsa-miR-563	0	0	0	0	0	0	0	0	0	0	0	0	Excluded
hsa-miR-564	0	0	0	0	0	0	0	0	0	0	0	0	Excluded
hsa-miR-567	0	0	0	0	0	0	0	0	0	0	0	0	Excluded
hsa-miR-568	0	0	0	0	0	0	0	0	0	0	0	0	Excluded
hsa-miR-5680	0	0	0	0	0	0	0	0	0	0	0	0	Excluded
hsa-miR-5681a	0	0	0	0	0	0	0	0	0	0	0	0	Excluded
hsa-miR-5681b	0	0	0	0	0	0	0	0	0	0	0	0	Excluded
hsa-miR-5682	0	0	0	0	0	0	0	0	0	0	0	0	Excluded
hsa-miR-5683	5.39676	0	0.55199	0.418733	1.80401	1.22102	1.97056	1.52392	2.62776	3.5359	0.627498	0	Excluded
hsa-miR-5684	0	0	0	0	0	0	0	0	0	0	0	0	Excluded
hsa-miR-5685	0	0	0	0	0	0	0	0	0	0	0	0	Excluded
hsa-miR-5687	0	0	1.10398	0	0	0	0	1.01594	0	0	1.88249	0	Excluded
hsa-miR-5688	0	0	0	0	0	0	0	0	0	0	0	0	Excluded
hsa-miR-5689	0	0	0	0	0	0	0	0	0	0	0	0	Excluded
hsa-miR-569	0	0	0	0	0	0	0	0	0	0	0	0	Excluded
hsa-miR-5690	1.79892	2.92437	10.4878	1.2562	1.80401	3.66306	2.95584	4.06378	2.62776	4.04102	0.627498	9.94177	Excluded
hsa-miR-5691	0	0	0	0	0	0	0	0	0	0	0	0	Excluded
hsa-miR-5692a	0	0	0	0	0	0	0	0	0	0	0	0	Excluded
hsa-miR-5692b	0	0	0	0	0	0	0	0	0	0	0	0	Excluded
hsa-miR-5692c	0	0	0	0	0	1.22102	0.49264	0	0	0	0	0	Excluded
hsa-miR-5693	0	0	0	0	0	0	0.985281	0	0.65694	0	0	0	Excluded
hsa-miR-5694	0	0	0	0	0	0	0	0	0	0	0	0	Excluded
hsa-miR-5695	0	0	0	0	0	0	0	1.52392	0	0	0	0	Excluded
hsa-miR-5696	0	1.67107	1.10398	0.418733	0.515432	0	0.985281	0	0	1.51538	0	0.523251	Excluded
hsa-miR-5697	5.9964	3.34213	10.4878	2.5124	0.515432	1.83153	7.38961	0	0.65694	0	1.88249	0	Excluded
hsa-miR-5698	0.59964	0	0	0	1.03086	0.610509	0	0	0	0	0	0	Excluded
hsa-miR-5699-3p	0	0	0	0.418733	1.03086	1.83153	3.44848	4.57175	1.31388	2.52564	0	3.13951	Excluded
hsa-miR-5699-5p	2.39856	4.17767	2.75995	1.67493	1.80401	1.52627	3.94112	3.04783	5.25552	1.51538	0.627498	4.70926	Excluded
hsa-miR-5700	0	0	0	0	0	0	0	0	0	0	0	0	Excluded
hsa-miR-5701	17.3896	0.835534	12.1438	2.93113	4.63889	6.41035	19.7056	2.03189	5.25552	10.1026	14.4325	18.837	Excluded
hsa-miR-5702	0	0	0	0	0	0	0	0	0	0	0	0	Excluded
hsa-miR-5703	0	0	0	0	0	0	0	0	0	0	0	0	Excluded
hsa-miR-570-3p	7.19568	6.68427	13.7998	6.69973	4.8966	13.4312	9.36017	11.1754	7.22634	10.6077	19.4524	14.1278	Excluded
hsa-miR-5704	0	0	0	0	0	0	0	0	0	0	0	0	Excluded
hsa-miR-5705	0	0	0	0	0	0	0	0	0	0	0	0	Excluded
hsa-miR-570-5p	1.19928	5.43097	3.31194	7.11846	3.86574	7.93662	1.97056	5.58769	0.65694	3.03077	0.627498	6.80226	Excluded
hsa-miR-5706	0	0	0	0	0	0.610509	0	0	0	1.51538	0	0	Excluded
hsa-miR-5707	0	0	0	0	0	0	0	0	0	0	0	0	Excluded
hsa-miR-5708	0	0	0	0	0	0	0	0	0	0	0	0	Excluded
hsa-miR-571	0	0	0	0	0	0	0	0	0	0	0	0	Excluded
hsa-miR-572	0	0	0	0	0.257716	0	0	0	0	0.505128	0	0	Excluded
hsa-miR-573	47.3715	53.4741	34.7754	48.573	42.7808	42.1251	41.8744	55.8769	35.4747	48.4923	43.2974	74.3016	Excluded
hsa-miR-5739	0	0	0	0	0	0	0	0	0	0	0	0	Excluded
hsa-miR-574-5p	0	0	0	0	0	0	0	0	0	0	0	2.093	Excluded
hsa-miR-575	0	0	0	0	0	0	0	0	0	0	0	0	Excluded
hsa-miR-576-3p	80.3517	103.188	73.9667	154.931	99.2206	115.692	129.564	134.105	90.0007	113.149	174.445	139.185	Excluded
hsa-miR-576-5p	65.9604	54.7274	81.6946	61.5537	88.912	73.8716	73.8961	59.9407	68.3217	86.882	79.6923	79.0109	Excluded
hsa-miR-577	0.59964	3.34213	0	2.09366	2.06173	0.915764	0	0.507972	0	0	0	0.523251	Excluded
hsa-miR-578	0	0	0	0	0	0	0	0	0	0	0	0	Excluded
hsa-miR-5787	0	0	0	0	0	0	0	0	0	0	0	0	Excluded
hsa-miR-579-3p	26.3841	18.3817	17.1117	15.9119	11.0818	20.7573	7.88225	30.9863	4.59858	22.2256	16.315	11.5115	Excluded
hsa-miR-579-5p	9.59424	11.6975	9.93583	15.0744	8.50463	9.76815	7.88225	7.11161	11.168	12.1231	8.15748	7.32551	Excluded
hsa-miR-580-3p	0.59964	3.34213	1.10398	7.11846	6.18518	4.57882	6.89697	8.12755	3.2847	4.54615	1.88249	5.23251	Excluded
hsa-miR-580-5p	0	0	1.65597	0.418733	0	0	0.985281	0	0.65694	0	1.255	0	Excluded
hsa-miR-581	3.59784	0.417767	8.83184	1.67493	1.5463	2.44204	2.95584	2.03189	0.65694	1.51538	5.01999	1.56975	Excluded
hsa-miR-582-3p	64.1615	172.12	96.5983	43.5482	89.4274	203.91	57.6389	33.0182	49.2705	164.672	57.7298	41.3368	Excluded
hsa-miR-582-5p	47.9712	111.544	82.7985	74.9532	62.3673	106.229	71.4329	58.4168	55.1829	93.9538	72.1623	110.406	Excluded
hsa-miR-583	0	0	0	0	0	0	0	0	0	0	0	0	Excluded
hsa-miR-584-3p	0	0	0	0	0	0	0	0	0	0	0	0	Excluded
hsa-miR-584-5p	1.19928	1.67107	1.10398	0	2.31944	0	0	1.01594	0	0	0	0	Excluded
hsa-miR-585-3p	0	0	0	0	0	0	0	0	0	0	0	0	Excluded
hsa-miR-585-5p	0	0	0	0	0	0	0	0	0	0	0	0	Excluded
hsa-miR-586	1.79892	0	2.20796	0.837466	0	0	2.4632	0	0	0	0.627498	0	Excluded
hsa-miR-587	0	0	0	0	0	0	0	0	0	0	0	0	Excluded
hsa-miR-588	29.3823	35.9279	20.9756	33.0799	32.4722	16.4838	27.0952	34.0341	34.8178	32.8333	24.4724	20.4068	Excluded
hsa-miR-589-3p	23.3859	25.9015	17.1117	20.5179	11.8549	17.3995	25.6173	14.7312	26.9345	15.659	5.64748	24.5928	Excluded
hsa-miR-590-3p	97.7413	149.561	167.805	170.843	143.806	239.93	231.048	142.74	80.1466	145.982	181.974	144.417	Excluded
hsa-miR-590-5p	12.5924	9.19087	20.4236	19.6804	11.0818	4.88407	3.44848	3.04783	3.94164	9.59743	0	5.23251	Excluded
hsa-miR-591	0	0	0	0	0	0	0	0	0	0	0	0	Excluded
hsa-miR-592	0	0	0	0	0.257716	0.610509	0	4.06378	0.65694	0	0	0	Excluded
hsa-miR-593-3p	0	0	0	0	0	0	0	0	0	0	0	0	Excluded
hsa-miR-593-5p	0	0	0	0	0	0	0	0	0	0	0	0	Excluded
hsa-miR-595	0	0	0	0	0	0	0	3.5558	0	1.01026	0	0	Excluded
hsa-miR-596	0	0	0	0	0	0	0	0	0	0	0	0	Excluded
hsa-miR-597-3p	12.5924	15.8751	10.4878	5.86226	3.60802	4.57882	5.41904	7.11161	9.19715	4.04102	1.88249	5.75576	Excluded
hsa-miR-597-5p	0.59964	1.67107	0	0	1.80401	0	0.49264	0	1.31388	0	0	0	Excluded
hsa-miR-598-3p	0	0	0	0	0	0	0	0	0	0	0	0	Excluded
hsa-miR-598-5p	0	0	0	0	0	0	0	0	0	0	0	0	Excluded
hsa-miR-599	0	0	0	0	0	0	0	0	0	0	0	0	Excluded
hsa-miR-600	0	0	0	0	0	0	0	0	0	0	0	0	Excluded
hsa-miR-601	0	0	0	0	0	0	0	0	0	0	0	0	Excluded
hsa-miR-602	0	0	0	1.67493	1.80401	2.74729	0	0	0	1.01026	0.627498	4.18601	Excluded
hsa-miR-603	0	0	0.55199	0	0	0	0	0	0	0	0	0	Excluded
hsa-miR-604	0	0	0	0	0	0	0	0	0	0	0	0	Excluded
hsa-miR-605-3p	0	0	0	1.67493	0	0.915764	0	0	0	2.52564	0.627498	0	Excluded
hsa-miR-605-5p	0	0	0	0	0.515432	0	0	0	0	0	0	0	Excluded
hsa-miR-606	0	0	0	0	0	0	0	0	0	0	0	0.523251	Excluded
hsa-miR-6068	0	0	0	0	0	0	0	0	0	0	0	0	Excluded
hsa-miR-6069	0	0	0	0	0	0	0	0	0	0	0	0	Excluded
hsa-miR-607	0	0	0	0	0	0	0	0	0	0	0	0	Excluded
hsa-miR-6070	0	0	0	0	0	0	0	0	0	0	0	0	Excluded
hsa-miR-6071	0	0	0	0	0	0	0	0	0	0	0	0	Excluded
hsa-miR-6072	0	0	0	0	0	0	0	0	0	0	0	0	Excluded
hsa-miR-6073	0	0	0	0	0	0	0	0	0	0	0	0	Excluded
hsa-miR-6074	0	0	0	0	0	0	0	0	0	0	0	0	Excluded
hsa-miR-6075	0	0	0	0	0	0	0	0	0	1.01026	0	0	Excluded
hsa-miR-6076	0	0	0	0	0	0	0	0	0	0	0	0	Excluded
hsa-miR-6077	0	0	0	0	0	0	0	0	0	0	0	0	Excluded
hsa-miR-6078	0	0	0	0	0	0	0	0	0	0	0	0	Excluded
hsa-miR-6079	0	0	0	0	0	0	0	0	0	0	0	0	Excluded
hsa-miR-608	0	0	0	0	0	0	0	0	0	0	0	0	Excluded
hsa-miR-6080	0	0	0	0	0	0	0	0	0	0	0	0	Excluded
hsa-miR-6081	0	0	0	0	0	0	0	0	0	0	0	0	Excluded
hsa-miR-6082	0	0	0	0	0	0	0	0	0	0	0	0	Excluded
hsa-miR-6083	0	0	0	0	0	0	0	0	0	0	0	0	Excluded
hsa-miR-6084	0	0	0	0	0	0	0	0	0	0	0	0	Excluded
hsa-miR-6085	0	0	0	0	0	0	0	0	0	0	0	0	Excluded
hsa-miR-6086	0	0	0	0	0	0	0	0	0	0	0	0	Excluded
hsa-miR-6088	0	0	0	0	0	0	0	0	0	0	0	0	Excluded
hsa-miR-6089	0	0	0	0	0	0	0	0	0	0	0	0	Excluded
hsa-miR-609	0	0	0	0	0	0	0	0	0	0	0	0	Excluded
hsa-miR-6090	0	0	0	0	0	0	0	0	0	0	0	0	Excluded
hsa-miR-610	1.19928	0	0	0	0.515432	3.05255	3.44848	0	1.31388	3.03077	0	0.523251	Excluded
hsa-miR-611	0	0	0	0	0	0	0	0	0.65694	0	0	0	Excluded
hsa-miR-612	0	0	0	0	0	0	0	0	0.65694	0	0	0.523251	Excluded
hsa-miR-6124	0	0	0	0	0	0	0	0	0	0	0	0	Excluded
hsa-miR-6125	1.19928	0	3.31194	1.67493	0.257716	0	0.985281	0	0	1.01026	5.01999	0	Excluded
hsa-miR-6126	0	0	0	0	0	0	0	0	0	0	0	0	Excluded
hsa-miR-6127	0	0	0	0	0	0	0	0	0	0	0	0	Excluded
hsa-miR-6128	0	0	0	0	0	0	0	0	0	0	0	0	Excluded
hsa-miR-6129	0	0	0	0	0	0	0	0	0	0	0	0	Excluded
hsa-miR-613	0	0	0	0	0	0	0	0	0	0	0	0	Excluded
hsa-miR-6130	0	0	0	0	0	0	0	0	0	0	0	0	Excluded
hsa-miR-6131	0	0	0	0	0	0	0	0	0	0	0	0	Excluded
hsa-miR-6132	0	0	0.55199	0	0	0	0	0	0	0	0	0	Excluded
hsa-miR-6133	0	0	0	0	0	0	0	0	0	0	0	0	Excluded
hsa-miR-6134	0	0	0	0	0	0	0	0	0	0	0	0	Excluded
hsa-miR-614	0	0	0	0	0	0	0	0	0	0	0	0	Excluded
hsa-miR-615-5p	7.79532	2.08883	0.55199	0.418733	2.83488	3.66306	0.985281	5.07972	0	0.505128	1.255	0	Excluded
hsa-miR-616-3p	0	0	2.75995	2.93113	0.257716	1.52627	1.97056	11.6834	9.85409	3.03077	3.13749	3.13951	Excluded
hsa-miR-6165	0	0	0	0	0	0	0	0	0	0	0	0	Excluded
hsa-miR-616-5p	19.1885	19.2173	22.0796	37.2672	23.7099	28.6939	28.5731	27.9385	31.5331	38.8949	37.6499	39.7671	Excluded
hsa-miR-617	0	0	0	0	0	0	0	0	0	3.03077	0	0	Excluded
hsa-miR-619-3p	0	0	0	0	0	0	0	0	0	0	0	0	Excluded
hsa-miR-619-5p	0	0	0	0	0	0	0	0	0	0	0	0	Excluded
hsa-miR-620	0	0	0	0	0	0	0	0	0	0	0	0	Excluded
hsa-miR-621	0	0	0	0	0	0	0	0	0	0	0	0	Excluded
hsa-miR-622	0	0	0	0	0.257716	0.305255	0	0	0	0	0	0	Excluded
hsa-miR-623	0	0	0	0	0	0	0	0	0	0	0	0	Excluded
hsa-miR-624-3p	12.5924	25.4838	26.4955	25.124	31.9568	36.0201	31.529	16.7631	29.5623	15.659	30.1199	23.5463	Excluded
[truncated: 654 more rows]

## Sheet: All miRs (T>C conversion rates)
Conversion rates
Gene Name	Control A	Control B	Control C	Control D	DMSO A	DMSO B	DMSO C	DMSO D	PlaB A	PlaB B	PlaB C	PlaB D	CPM>100	MirGeneDB 2.1	Deseq2	PlaB>Ctrl
hsa-miR-100-5p	0.000271334	0	0.000602991	0.000185753	0.0026968	0.00293414	0.00139789	0.00394283	0.000141243	0.00139412	0.000158957	0.00160201	YES	YES	YES	YES
hsa-miR-101-3p	0	0.000192859	0.00022771	0.000141887	0.00513658	0.00543123	0.00568903	0.00401533	0.000706246	0.0016813	0.00176869	0.000680855	YES	YES	YES	YES
hsa-miR-103a-3p	0.00011015	0.000383402	0.000277451	0.000104832	0.00145901	0.00167437	0.000764305	0.000901604	0.000525216	0.000262329	0.000372906	0.000334074	YES	YES	YES	YES
hsa-miR-106b-3p	0	0.000193143	0.000620424	0.000785987	0.00684083	0.00357548	0.00270027	0.00328022	0.00123321	0.00259315	0.00323292	0.0039359	YES	YES	YES	YES
hsa-miR-106b-5p	5.66e-05	7.45e-05	8.24e-05	0.000217242	0.00089019	0.000921121	0.0011225	0.000574735	0.000548747	0.000366217	0.00110949	0.000392234	YES	YES	YES	YES
hsa-miR-10b-5p	0.000304971	0	0	0	0.0019643	0.00267482	0.00344471	0.0020429	0.00172265	0.000957854	0.00252016	0.000855676	YES	YES	YES	YES
hsa-miR-122-3p	0	0	0	0	0.000391348	0.000184418	0.000428901	0.000243102	8.27e-05	0.000123845	4.24e-05	0	YES	YES	YES	YES
hsa-miR-122-5p	0.000412554	0.000442036	0.000475962	0.000339862	0.0028623	0.00325059	0.00369812	0.00311293	0.000765971	0.000851672	0.000786968	0.000788044	YES	YES	YES	YES
hsa-miR-125a-5p	0.000276875	0.00031363	0.000206491	0.000244521	0.00312043	0.00300432	0.00296534	0.00259224	0.00179932	0.0016159	0.00132842	0.00123171	YES	YES	YES	YES
hsa-miR-125b-5p	0.000366771	0.000515963	0.00196092	0.000567332	0.00912159	0.0114307	0.00931149	0.0086344	0.0034202	0.00367402	0.00237697	0.00504273	YES	YES	YES	YES
hsa-miR-126-3p	0.000413309	0.000310704	0	0	0.00440965	0.00264928	0.00177353	0.00210881	0.000726568	0.0003427	0.000787092	0.00206263	YES	YES	YES	YES
hsa-miR-1269a	0.000680705	0.000696878	0.000635234	0.000546026	0.00494088	0.00714746	0.00537769	0.00478186	0.00102899	0.00218213	0.00180246	0.00209547	YES	YES	YES	YES
hsa-miR-1269b	0.000100417	0.000123127	0	0	0.000733027	0.000932771	0.00219639	0.00124902	0	0.000271061	0.000864304	0.000335651	YES	YES	YES	YES
hsa-miR-128-3p	0.000517856	0.000290646	0.000240906	0.000397772	0.00197832	0.00236316	0.00355234	0.00267584	0.000465028	0.000627939	0.000796813	0.00070217	YES	YES	YES	YES
hsa-miR-1307-3p	0	0.00128535	0	0.000232937	0.00405217	0.0125879	0.00763158	0.00474074	0.000508259	0.00191847	0.00348797	0.00329281	YES	YES	YES	YES
hsa-miR-130a-3p	0.00101848	0.00149235	0	0.000502008	0.00606166	0.00896968	0.00799497	0.0102099	0.00235849	0.00278219	0.00460364	0.0035468	YES	YES	YES	YES
hsa-miR-130b-3p	0	0	0	0.000753012	0.00196745	0.00264979	0.00217486	0.00105552	0.00107556	0	0	0.00101895	YES	YES	YES	YES
hsa-miR-130b-5p	0.000219877	0.000253807	0.000191131	0.000199531	0.00153268	0.00275953	0.000792393	0.000750956	0.00108405	0.00075815	0.00015528	0.000651089	YES	YES	YES	YES
hsa-miR-140-5p	0.000164474	0	0.000158831	0	0.00143513	0.000998087	0.00145657	0.00117371	0.000167112	0.000172652	0	0.00128571	YES	YES	YES	YES
hsa-miR-148a-3p	0.000231629	0.000229663	0.000283388	0.000335119	0.00169329	0.00258993	0.00254516	0.00181358	0.00118942	0.00135634	0.00173748	0.00111087	YES	YES	YES	YES
hsa-miR-148a-5p	0	0	0.000698568	0	0.0137143	0.00972927	0.0110032	0.0170046	0.0149123	0.0107914	0.0125418	0.0157392	YES	YES	YES	YES
hsa-miR-148b-3p	0	0.00030546	3.9e-05	0.000607034	0.000723103	0.00123217	0.000887845	0.000720247	0.000356284	0.000419422	0.000637196	0	YES	YES	YES	YES
hsa-miR-151a-3p	0.000336885	6.45e-05	9.15e-05	6.86e-05	0.00146989	0.00222708	0.00203575	0.001667	0.000691404	0.000733093	0.00152614	0.000521879	YES	YES	YES	YES
hsa-miR-151a-5p	7.42e-05	7.13e-05	0	9.92e-06	0.000603514	0.000431621	0.000320718	0.000386031	0.0002259	0.000214454	1.56e-05	0.000142213	YES	YES	YES	YES
hsa-miR-15a-5p	0.000321481	0.000280689	0.000367805	4.36e-05	0.00108575	0.00104302	0.00299133	0.00152781	0.00029667	0.000365252	0.000847292	0.000730079	YES	YES	YES	YES
hsa-miR-15b-5p	0.000182243	0.000307875	0.00014121	0.000129257	0.00123049	0.000908685	0.00167934	0.00108713	0.00132239	0.00098355	0.000954615	0.00130307	YES	YES	YES	YES
hsa-miR-16-2-3p	0.000396	0.000172275	0.000606538	4.23e-05	0.0017728	0.0015665	0.00286216	0.00376132	0.000411862	0.00237741	0.00170344	0.00156815	YES	YES	YES	YES
hsa-miR-16-5p	0.000110835	0.000186538	0.000265287	0.000191295	0.00222926	0.0028969	0.00391911	0.00265788	0.000909452	0.00137696	0.00111556	0.00106645	YES	YES	YES	YES
hsa-miR-17-5p	0.00025558	0.000169482	0.000460063	0.000251622	0.00148729	0.00246552	0.001625	0.00219391	0.000856287	0.000407543	0.000661532	0.000947835	YES	YES	YES	YES
hsa-miR-181a-2-3p	0.000276625	0.000128107	0.000164069	0.000134409	0.0354259	0.0404762	0.0416735	0.0336245	0.0295543	0.02101	0.0375162	0.024581	YES	YES	YES	YES
hsa-miR-181a-5p	0.000254773	0.000842949	0.000451607	0.000322381	0.0122682	0.0113494	0.00860283	0.0106021	0.00236448	0.00222756	0.00271561	0.00290276	YES	YES	YES	YES
hsa-miR-181b-5p	0.000244883	0.000428816	0.000344672	0.00025124	0.00862379	0.00663026	0.00538333	0.00572206	0.00198994	0.00237066	0.00209882	0.00289054	YES	YES	YES	YES
hsa-miR-182-5p	0.00010506	0.000160652	0.000254969	0.000120921	0.001751	0.00232964	0.00248733	0.00183776	0.000941099	0.000650995	0.000937364	0.000767354	YES	YES	YES	YES
hsa-miR-183-5p	0.000118516	0.000676319	0.000589112	0.000186081	0.00325026	0.00268639	0.00449039	0.00359448	0.00138844	0.000966651	0.00117096	0.000582208	YES	YES	YES	YES
hsa-miR-185-5p	0	0	0	0.000155328	0.00343434	0.00321942	0.00246305	0.00176585	0.000614628	0.000658183	0.000238493	0.000809717	YES	YES	YES	YES
hsa-miR-191-5p	5.87e-05	3.85e-05	4.23e-05	5.77e-05	0.000670197	0.000755349	0.000936978	0.000459576	0.000108413	0.000866063	7.47e-05	0.000234176	YES	YES	YES	YES
hsa-miR-192-5p	0.000190121	0.000148698	0.000188238	0.000187906	0.00121028	0.00152692	0.00120502	0.00140689	0.000203028	0.000540176	0.000396919	0.000439472	YES	YES	YES	YES
hsa-miR-193a-5p	0	0.000281294	0.000397772	0	0.00959342	0.00842528	0.00516717	0.00630716	0.00155703	0.000971345	0.00235202	0.00158078	YES	YES	YES	YES
hsa-miR-194-5p	0.0002121	0.000217468	0.000303813	0.00016645	0.00208115	0.00241985	0.00175965	0.00168105	0.000746539	0.000742723	0.000640661	0.000504469	YES	YES	YES	YES
hsa-miR-196a-5p	0.000141824	0	0	0.000148972	0.000376162	0.000661161	0.000233743	6.05e-05	0.000491452	0	2.71e-05	0.000184089	YES	YES	YES	YES
hsa-miR-197-3p	0.000105854	0.000115327	0.000138389	0	0.00123157	0.00101259	0.00125973	0	0.000565675	0.00124938	0.00109469	0.000501706	YES	YES	YES	YES
hsa-miR-19a-3p	0	0.0002308	7.18e-05	0	0.000839322	0.00126775	0.000837036	8.26e-05	0	8.27e-05	0	0.000365831	YES	YES	YES	YES
hsa-miR-19b-3p	0	0.000801425	5.37e-05	8.42e-05	0.00162778	0.00263788	0.00215779	0.00106561	0.000587495	0.00139137	0.000476673	0.000314977	YES	YES	YES	YES
hsa-miR-200b-3p	0	4.54e-05	0.000119947	0	0.00328458	0.002905	0.00512759	0.00346548	0.00364149	0.0022749	0.00131253	0.00268817	YES	YES	YES	YES
hsa-miR-200c-3p	0	0	0.000862441	0	0.00249712	0.00503496	0.00489596	0.0025641	0	0.000851789	0.000617284	0	YES	YES	YES	YES
hsa-miR-20a-5p	0.00029179	0.000270952	0.000532056	0.000580666	0.00258201	0.00292802	0.00205892	0.00306213	0.000498026	0.00125597	0.000898053	0.00103756	YES	YES	YES	YES
hsa-miR-21-3p	0.000494805	0.000136258	0.000240269	0.000281215	0.0170589	0.0106548	0.0110063	0.0106007	0.0146876	0.011763	0.0218551	0.0145503	YES	YES	YES	YES
hsa-miR-21-5p	0.00024612	0.000254382	0.000281878	0.000197485	0.00389088	0.00358158	0.00320669	0.00260704	0.00316022	0.00269865	0.00249505	0.00226971	YES	YES	YES	YES
hsa-miR-217-5p	0.000205381	0.000226501	0.000452182	0.000147973	0.00284921	0.00609477	0.00219473	0.00272537	0.00062422	0.000276625	0.00024564	0.00041468	YES	YES	YES	YES
hsa-miR-221-3p	0	0.000270575	0.000183981	0.000633528	0.00132529	0.00115176	0.000408998	0.000921538	0.000441501	0.000358276	0.000566211	0.000353419	YES	YES	YES	YES
hsa-miR-222-3p	0.00043554	0.000216243	0.000600649	0.000457152	0.00230399	0.00268122	0.00193167	0.0027517	0.000543596	0.00100329	0.00106377	0.000564624	YES	YES	YES	YES
hsa-miR-22-3p	0.000138327	0.000167146	0.00045017	0.000226772	0.00530191	0.00519279	0.00473024	0.00652605	0.00246417	0.00271231	0.00216223	0.00292907	YES	YES	YES	YES
hsa-miR-22-5p	0	0	0.000417362	0.000268853	0.00418545	0.00267558	0.000853424	0.00123558	0.000789889	0.00349563	0.000323834	0.00357995	YES	YES	YES	YES
hsa-miR-23a-3p	0.00050493	0.000185512	0.000381405	0.000230004	0.00237369	0.00150773	0.00244831	0.00185839	0.00172894	0.00100447	0.000893108	0.000946051	YES	YES	YES	YES
hsa-miR-23b-3p	0.000178202	6.83e-05	0.000116279	0.00012162	0.000933096	0.000609254	0.000844102	0.000437527	0.00049455	0.00030429	0.000587493	0.00055394	YES	YES	YES	YES
hsa-miR-24-3p	9.4e-05	0.000128335	0.000159335	0.000103027	0.00138356	0.00129767	0.000927485	0.000756884	0.000812914	0.000488706	0.000509826	0.000603568	YES	YES	YES	YES
hsa-miR-25-3p	0.00190232	0.00162593	0.00209176	0.00163488	0.00348155	0.00421894	0.00439384	0.00297821	0.00304751	0.0031067	0.00369946	0.00334604	YES	YES	YES	YES
hsa-miR-25-5p	0	0.000317763	0	0	0.0328249	0.0334672	0.030102	0.040783	0.0371397	0.0425	0.0275801	0.0338421	YES	YES	YES	YES
hsa-miR-26b-5p	0.00147151	0.000796914	0.00162474	0.000609514	0.00156518	0.00155559	0.00199974	0.00208443	0.00140082	0.00118959	0.00119787	0.00125597	YES	YES	YES	YES
hsa-miR-27a-3p	5.81e-05	8.54e-05	0	0.000334304	0.000640894	0.00121941	0.00228964	0.00148254	0.00105684	0.000920841	0.000517331	0.00111949	YES	YES	YES	YES
hsa-miR-27b-3p	0.0001378	0.000140505	0.000199053	6.16e-05	0.000837046	0.00105545	0.000939025	0.000845634	0.000409532	0.000410078	0.000452795	0.00045126	YES	YES	YES	YES
hsa-miR-28-5p	0	0	0.000108932	0	0.000488848	0.00159362	0.00181571	0.000385604	0	0.000546349	0.000787789	0	YES	YES	YES	YES
hsa-miR-29a-3p	0	0.00039142	0.000290867	0.000369686	0.00127886	0.002525	0.00269067	0.00221079	0.00160557	0.0013756	0.000561877	0.00180263	YES	YES	YES	YES
hsa-miR-30a-5p	0.00041632	0.000863931	0.000196271	0.000454201	0.0137931	0.0131291	0.0176462	0.015623	0.00390549	0.00880863	0.00684556	0.00627369	YES	YES	YES	YES
hsa-miR-30c-5p	0.00025328	0.000342122	0.000314465	0.000272507	0.00182438	0.00150324	0.00169192	0.00138951	0.000634688	0.000425805	0.0007701	0.000950538	YES	YES	YES	YES
hsa-miR-30d-5p	0.00017155	0.000165951	0.000150478	0.000132609	0.000843426	0.00117414	0.000973353	0.000935596	0.00031459	0.000439167	0.000438141	0.000311146	YES	YES	YES	YES
hsa-miR-30e-3p	0.000632751	0.000452944	0.000804207	0.000351262	0.00990433	0.0100079	0.0138034	0.0109922	0.00441645	0.00525514	0.00618921	0.0039732	YES	YES	YES	YES
hsa-miR-30e-5p	3.65e-05	4.14e-05	7.93e-05	2.58e-05	0.00024246	0.000225641	0.000122052	0.000223501	0.000142831	0.000146549	0.000127629	0.000175436	YES	YES	YES	YES
hsa-miR-320a-3p	3.11e-05	0	0	2.43e-05	0.00024794	7.97e-05	5.52593e-05	0.000191791	0.00016153	3.4e-05	0	0.000134822	YES	YES	YES	YES
hsa-miR-339-3p	0	0	0	0	0.015213	0.0187025	0.015744	0.014248	0.00571726	0.002	0	0.000522739	YES	YES	YES	YES
hsa-miR-339-5p	0.0013816	0	0.000283527	0.0013369	0.00674968	0.0083493	0.00375436	0.00813008	0.00331925	0.00132556	0.00177873	0.00113766	YES	YES	YES	YES
hsa-miR-342-3p	0.00475737	0	0	0	0.0128704	0.00576923	0.00973394	0.00297324	0.0105465	0.00438597	0.00416667	0.00231482	YES	YES	YES	YES
hsa-miR-345-5p	0.000250564	0.000159236	0.000182582	0.000216029	0.0022597	0.00154062	0.00128921	0.00192479	0.000177022	0.000864491	0	0.000282048	YES	YES	YES	YES
hsa-miR-362-5p	0	0.0011974	0	0.000911716	0.00373312	0.00352148	0.00268562	0.00172117	0.000953062	0.00094304	0.00139795	0	YES	YES	YES	YES
hsa-miR-365b-3p	0	0.000478126	0.0014	0.000732923	0.00231528	0.0024775	0.0034797	0.00173273	0.000508388	0.0018398	0.00136768	0.000472367	YES	YES	YES	YES
hsa-miR-374a-3p	0	7.7e-05	0	0.000208485	0.000882353	0.00216044	0.000991974	0.000896861	0.000560067	0.00197971	0.00182694	0.000669568	YES	YES	YES	YES
hsa-miR-374a-5p	0	0.000174034	0.000192045	6.54e-05	0.00142685	0.00182221	0.00157459	0.00225402	0.000532566	0.00101628	0.00134716	0.00141704	YES	YES	YES	YES
hsa-miR-423-3p	0.000135598	0.000130816	0.000157783	0.00010924	0.000976249	0.00118036	0.00117102	0.00144235	0.000577034	0.000666758	0.0006102	0.00053304	YES	YES	YES	YES
hsa-miR-423-5p	0.000556483	0.000285171	0.000313349	0.000261097	0.00357544	0.00333692	0.00265229	0.00339544	0.00114079	0.00102965	0.00296116	0.00185663	YES	YES	YES	YES
hsa-miR-424-3p	0	0	0	0.000445831	0.0124378	0.00990566	0.01	0.00148588	0.0099889	0.00544465	0.00483871	0.00935746	YES	YES	YES	YES
hsa-miR-424-5p	0	0.000182448	0	0	0.00257222	0.000974659	0.00394033	0	0	0	0.00101317	0.00163079	YES	YES	YES	YES
hsa-miR-425-5p	0.000472636	0.000608946	0.000953186	0.000290288	0.00450631	0.00582272	0.00641448	0.00509693	0.00149873	0.00290094	0.00228071	0.00188712	YES	YES	YES	YES
hsa-miR-455-5p	0.00181598	0	0.000328731	0.000659486	0.00902191	0.00861833	0.0129274	0.0139108	0.00391937	0.000257136	0	0.000546448	YES	YES	YES	YES
hsa-miR-483-3p	0.00043802	0.000338266	0.0002835	0.000146854	0.00219014	0.00353165	0.00274415	0.00224167	0.00110165	0.000205128	0.000565099	0.00042337	YES	YES	YES	YES
hsa-miR-500a-3p	0.000524934	0	0	0	0.00356779	0.00426667	0.00739726	0.00295656	0.000342231	0	0.00110254	0.00203016	YES	YES	YES	YES
hsa-miR-501-3p	0	0	0	0	0.00681044	0.00662252	0.00945875	0.00763845	0	0.00135135	0	0	YES	YES	YES	YES
hsa-miR-502-3p	0.000662252	0	0	0	0.00705779	0.00419961	0.00381316	0.00891182	0	0	0.000631313	0.00177305	YES	YES	YES	YES
hsa-miR-503-5p	0	0	0	0	0.00422734	0.00572597	0.00183486	0.00288184	0.000929368	0.00131492	0.00104275	0	YES	YES	YES	YES
hsa-miR-532-5p	0	0	0.000481	0.000121996	0.00115644	0.0015652	0.0015748	0.00125541	0	0.000440982	0.000237643	0	YES	YES	YES	YES
hsa-miR-615-3p	0.000139276	0	0.000140252	0.000318776	0.00123107	0.00111251	0.000345722	0.0019674	0.000989936	0.000132591	0.0021245	0.00038845	YES	YES	YES	YES
hsa-miR-652-3p	0.000888889	0.000672382	0.000187336	0.000101071	0.00307229	0.00249241	0.00805243	0.00568643	0.00186602	0.00111632	0.000741152	0.000553633	YES	YES	YES	YES
hsa-miR-660-5p	0.000415973	0.000496771	0.000738825	0	0.00445505	0.000320307	0.00192678	0.00217234	0.000415628	0.000363901	0.00241838	0.000794913	YES	YES	YES	YES
hsa-miR-7-5p	0.000148815	0.000132828	0.000197164	9.01e-05	0.00540714	0.00488215	0.00769527	0.00587185	0.00457673	0.00544917	0.00690172	0.00513529	YES	YES	YES	YES
hsa-miR-885-5p	9.38e-05	4.69e-05	0.000206816	0.00016159	0.00101556	0.00153311	0.00179099	0.00147849	0.000225989	0.000549863	0.000291607	0.000375932	YES	YES	YES	YES
hsa-miR-92a-3p	0.000226891	0.000281937	0.000286197	0.000231465	0.00181606	0.00203164	0.00201301	0.00214011	0.000704786	0.000755216	0.000656442	0.000744427	YES	YES	YES	YES
hsa-miR-92b-3p	0	0.000153163	0.000352299	0	0.030476	0.0256646	0.0307983	0.0311691	0.0113244	0.0110082	0.0105891	0.00899869	YES	YES	YES	YES
hsa-miR-93-3p	0.000433839	0.000454545	0.00100251	0.00066335	0.0242424	0.014262	0.0116644	0.0142857	0.0103359	0.00656566	0.010274	0.00631068	YES	YES	YES	YES
hsa-miR-93-5p	0.000248438	0.000413619	0.00034743	0.000157556	0.00175597	0.00198472	0.0021923	0.00188973	0.000696327	0.0011741	0.00122714	0.000894759	YES	YES	YES	YES
hsa-miR-96-5p	0	0.00044618	0.000315482	5.61e-05	0.00310401	0.00245075	0.00244577	0.00431088	0.000317033	0.000864247	0.00110689	0.000348918	YES	YES	YES	YES
hsa-miR-99a-5p	0.000598158	0.000432252	0.000446981	0.000438428	0.00538886	0.00488079	0.0054658	0.00436176	0.00219938	0.00270737	0.00166104	0.00196823	YES	YES	YES	YES
hsa-miR-99b-3p	0	0.00104602	0	0.000307503	0.00687702	0.00390039	0.0045819	0.0049217	0.000423012	0.00103413	0.00137174	0.00178731	YES	YES	YES	YES
hsa-miR-99b-5p	0.000320887	0.000547864	0.000167019	0.000229521	0.00535716	0.00595301	0.00617107	0.00564088	0.00388735	0.00380376	0.00337968	0.00346727	YES	YES	YES	YES
hsa-miR-26a-5p	2.13e-05	7.09e-05	6.37e-05	2.3e-05	9.79e-06	2.34e-06	0	1.33e-05	4.51e-06	1.48e-05	0	2.99e-06	YES	YES	YES	Excluded
hsa-miR-32-3p	0.000705219	0	0.000146135	0.000108554	0.00546846	0.0031502	0.00160037	0.000736558	0	0.000492611	0.000370233	0	YES	YES	YES	Excluded
hsa-miR-331-3p	0.000274123	0.000214041	0	0.000234302	0.000477555	0.00232693	0.00273823	0.000759878	0	0.000280269	0	0	YES	YES	YES	Excluded
hsa-miR-335-5p	0	0	0	0	0.00237586	0.00415512	0.00457	0.00564972	0	0	0	0	YES	YES	YES	Excluded
hsa-miR-455-3p	0.000221099	0.000213538	0.000532368	0.000369458	0.00120862	0.00139366	0.00164489	0.00123579	0.000169618	0.000311526	0.000481294	0.000255197	YES	YES	YES	Excluded
hsa-let-7a-5p	6.05e-05	0.000431212	0	4.95e-05	0.000329319	0.000481596	0.000469129	0.000556348	6.07e-05	5.06e-05	0.000135048	0	YES	YES	Excluded
hsa-let-7e-5p	0	0	0	0.00176857	0.000376223	0.0004363	0.000267094	0	0	0	0	0.000296824	YES	YES	Excluded
hsa-let-7f-5p	0	0.000474271	0	8.85e-05	0.000316114	0.000293161	0.000747788	0.00080044	0	0	0.000101667	0.000272944	YES	YES	Excluded
hsa-let-7g-5p	0	0	0	0	0	0.00244499	0.000804505	0.000368868	0.00457666	0.00144092	0	0	YES	YES	Excluded
hsa-miR-107	0	0	0	0	0	0.00127403	0.000554785	0	0	0	0.000537634	0.000403796	YES	YES	Excluded
hsa-miR-1180-3p	0	0	0	0.000665484	0.00190688	0.0027879	0.00196786	0.00131752	0	0.0011217	0	0.00026434	YES	YES	Excluded
hsa-miR-1296-5p	0	0	0	0	0	0.00124922	0.00119403	0	0	0.00356888	0.000954198	0	YES	YES	Excluded
hsa-miR-140-3p	0	0	0	0	0	0	0	0	0	0	0	0	YES	YES	Excluded
hsa-miR-146a-5p	0.000322269	0.000133726	0	0	0.00130533	0.00116836	0.000660939	0	0	0.00197964	0	0	YES	YES	Excluded
hsa-miR-146b-5p	0	0	0	0	0.00115447	0.0027084	0.000445633	0	0	0.00295712	0	0	YES	YES	Excluded
hsa-miR-15b-3p	0.000696217	0.000188786	0.000248756	0	0.000115473	0.000298641	0.000971817	0	0	0.000245158	0	0	YES	YES	Excluded
hsa-miR-186-5p	0.000108647	9.31e-05	8.77e-05	0.000127662	0.000154722	0.000169132	0.000117244	3.32e-05	6.66e-05	0.000179713	5.88e-05	0.000215065	YES	YES	Excluded
hsa-miR-18a-3p	0.000239636	0.000178094	0.000898674	0.000179179	0.00100301	0.00108966	0.00158758	0	0.000233754	0.00106724	0.000709975	0	YES	YES	Excluded
hsa-miR-18a-5p	0.00144795	0.00112199	0.000862813	0.000782036	0.00120777	0.0023034	0.00158469	0.00177854	0.000724061	0.00158337	0.00157699	0.00110872	YES	YES	Excluded
hsa-miR-216b-5p	0	0.00248845	0	0	0.00138176	0.0014245	0.000552486	0.0012987	0.000254518	0	0	0	YES	YES	Excluded
hsa-miR-218-5p	0.000320598	0.000498142	0.000618387	9.72e-05	0.00110358	0.0012351	0.000456204	0.00123769	0.00139948	0.00119345	0.00116426	0.000384362	YES	YES	Excluded
hsa-miR-28-3p	0	0.000528741	0.000243132	0	0.000637496	0.00131143	0.00106838	0.00102429	0.000431779	0.000605327	0.00123186	0.0001523	YES	YES	Excluded
hsa-miR-30b-5p	0	0	0	0	0	0	0	0	0	0	0	0	YES	YES	Excluded
hsa-miR-320b	0	0	0	0	0	0	0	0	0	0	0	0	YES	YES	Excluded
hsa-miR-32-5p	0	0	0	0	0.000603427	0.0004573	0.000163773	0	0	0.00118596	0.000316056	0.000205804	YES	YES	Excluded
hsa-miR-335-3p	0	0.000193761	0	0	0.0011599	0.000722804	0	0.000341064	0	0.000802568	0.00412371	0.00107527	YES	YES	Excluded
hsa-miR-340-5p	0	0	0	0	0.00031228	0.000290613	0.000734538	0	0.000438982	0.0010543	0	0.000182782	YES	YES	Excluded
hsa-miR-34a-5p	0	0	0	0	0.00169456	0.000549652	0.000829876	0.000646621	0	0.000615764	0	0.00032113	YES	YES	Excluded
hsa-miR-3613-5p	0	0	0.000202799	0.000208696	3.72e-05	6.09e-05	0.000347987	0.000222494	8.51e-05	0.000108684	0	0	YES	YES	Excluded
hsa-miR-374b-3p	0.000234412	0	0	0.000479004	0.00185598	0.00305686	0.00067659	0.000301296	0	0	0.000383436	0	YES	YES	Excluded
hsa-miR-374b-5p	0	0	0.000108838	0.000669718	0.000817308	0.000431947	0.000743605	0.000750845	0.000495417	0	0.000117426	0	YES	YES	Excluded
hsa-miR-378a-3p	0.0002918	0.000111657	0	0	2.88e-05	3.86e-05	0.000184638	0	0	0	0	0.000116225	YES	YES	Excluded
hsa-miR-421	0	0	0	0	0	0.000191131	0	0	0	0	0	0	YES	YES	Excluded
hsa-miR-450a-5p	0	0	0	0	0	0.00065368	0	0.000576701	0.00303096	0.000219732	0	0.000289561	YES	YES	Excluded
hsa-miR-450b-5p	0.000938967	0.000587774	0.000593824	0	0	0.000256049	0.000564653	0	0	0	0.000611995	0	YES	YES	Excluded
hsa-miR-454-3p	0	0.000115969	0	0	0.000654536	0	0	0.000120496	0	0	0	0.000312451	YES	YES	Excluded
hsa-miR-574-3p	0	0	0	0	0	0	0	0	0	0	0	0	YES	YES	Excluded
hsa-miR-589-5p	0	0	0	0	0.000303214	0.00190476	0.00172712	0	0	0.00144718	0.00448431	0	YES	YES	Excluded
hsa-miR-744-5p	0	0	0	0	0.00260417	0.00446144	0	0.00452489	0	0.00132275	0	0.00492005	YES	YES	Excluded
hsa-miR-769-5p	0	0	0	0	0.000271039	0	0.000716589	0	0	0	0	0	YES	YES	Excluded
hsa-miR-95-3p	0.000118357	0	0	0	6.07e-05	0	0.000833036	0.00021699	0	0	0.000424508	0	YES	YES	Excluded
hsa-miR-1260b	0	0	0	0	0	0	0	0	0	0	0	0	YES	Excluded
hsa-miR-3158-3p	0	0	0	0	0.000573066	0	0	0	0	0	0	0	YES	Excluded
hsa-miR-3615	0.00042796	0.000300481	0.000645995	0.000217628	0.00258114	0.00265987	0.00269633	0.00115378	0.0027137	0.00180578	0.00146751	0.00233706	YES	Excluded
hsa-miR-4326	0	0.000263158	0.000335008	0	0.00178015	0.00255102	0.000808734	0.00329102	0.00038835	0.00365206	0.0022927	0.00108578	YES	Excluded
hsa-miR-4521	0.000428495	0.00100088	0.00113207	0.00039996	0.00882952	0.0845846	0.00631199	0.0795019	0.0828446	0.0822597	0.0138504	0.0119617	YES	Excluded
hsa-miR-484	0	0.00126743	0	0	0.000821318	0.00026842	0.000473709	0.00208638	0.00098668	0.00196223	0.000933416	0	YES	Excluded
hsa-miR-548k	0	0	0	0	0.00148336	0.00145815	0.000410341	0	0.00047619	0.00154321	0.000947867	0.000368053	YES	Excluded
hsa-miR-548x-3p	0	0	0	0.000261097	0	0	0	0	0	0	0	0	YES	Excluded
hsa-miR-618	0	0.000296501	0	0.000386959	0.00153594	0.000849077	0.000197511	0.00209954	0.000517264	0.0014116	0.00214922	0.00131418	YES	Excluded
hsa-miR-625-3p	0.000322997	0.000612745	0	0	0.00170411	0.00289017	0.00123762	0.00352734	0.00126024	0.000403551	0	0.0012987	YES	Excluded
hsa-miR-641	0	0	0.00125313	0.0017585	0.00211045	0.000470588	0.00305064	0	0	0	0.013663	0.00184928	YES	Excluded
hsa-miR-6777-5p	0	0	0	0	0	0	0	0	0	0	0	0	YES	Excluded
hsa-miR-7974	0	0.00082713	0	0	0.000542888	0	0	0	0	0	0.000740741	0	YES	Excluded
hsa-miR-941	0	0	0	0	0.000429676	0.00160285	0.00450563	0.000866739	0	0	0	0	YES	Excluded
hsa-miR-942-5p	0	0.000683216	0.000665336	0.000211193	0.00341908	0.00626263	0.00227687	0.00907504	0	0	0.000814664	0	YES	Excluded
hsa-let-7a-2-3p	0	0	0	0	0	0	0	0	0	0	0	0	Excluded
hsa-let-7a-3p	0	0	0	0	0.00683761	0	0	0	0	0	0	0	Excluded
hsa-let-7b-3p	0	0	0	0	0	0	0	0	0	0	0	0	Excluded
hsa-let-7b-5p	0	0	0	0	0	0	0	0	0	0	0	0	Excluded
hsa-let-7c-3p	0	0	0	0	0	0	0	0	0	0	0	0	Excluded
hsa-let-7c-5p	0	0	0	0.00913242	0.0153061	0.0250313	0.0192644	0.0108992	0.00966184	0.00173611	0.00332779	0	Excluded
hsa-let-7d-3p	0	0	0	0	0	0	0	0	0	0	0	0	Excluded
hsa-let-7d-5p	0	0	0	0	0.0491803	0.0322581	0	0	0	0	0	0	Excluded
hsa-let-7e-3p	0	0	0	0	0.00321543	0	0	0	0	0	0	0	Excluded
hsa-let-7f-1-3p	0	0	0	0	0	0	0	0	0	0	0	0	Excluded
hsa-let-7f-2-3p	0	0	0	0	0	0	0	0	0	0	0	0	Excluded
hsa-let-7g-3p	0	0	0	0	0	0	0	0	0	0	0	0	Excluded
hsa-let-7i-3p	0	0	0	0	0	0	0	0	0	0	0	0	Excluded
hsa-let-7i-5p	0	0	0	0	0	0	0	0	0	0	0	0	Excluded
hsa-miR-100-3p	0	0	0	0	0.0178571	0	0	0	0	0	0	0	Excluded
hsa-miR-101-2-5p	0	0	0	0	0	0	0	0	0	0	0	0	Excluded
hsa-miR-101-5p	0	0	0	0	0	0	0	0	0	0	0	0	Excluded
hsa-miR-10226	0	0	0	0	0	0	0	0	0	0	0	0	Excluded
hsa-miR-10392-3p	0	0	0	0	0	0	0	0	0	0	0	0	Excluded
hsa-miR-10392-5p	0	0	0	0	0	0	0	0	0	0	0	0	Excluded
hsa-miR-10393-3p	0	0	0	0	0	0	0	0	0	0	0	0	Excluded
hsa-miR-10393-5p	0	0	0	0	0	0	0	0	0	0	0	0	Excluded
hsa-miR-10394-3p	0	0	0	0	0	0	0	0	0	0	0	0	Excluded
hsa-miR-10394-5p	0	0	0	0	0	0	0	0	0	0	0	0	Excluded
hsa-miR-10395-3p	0	0	0	0	0	0	0	0	0	0	0	0	Excluded
hsa-miR-10395-5p	0	0	0	0	0	0	0	0	0	0	0	0	Excluded
hsa-miR-10396a-3p	0	0	0	0	0	0	0	0	0	0	0	0	Excluded
hsa-miR-10396a-5p	0	0	0	0	0	0	0	0	0	0	0	0	Excluded
hsa-miR-10396b-3p	0	0	0	0	0	0	0	0	1	0	0	0	Excluded
hsa-miR-10396b-5p	0	0	0	0	0	0	0	0	0	0	0	0	Excluded
hsa-miR-10397-3p	0	0	0	0	0	0	0	0	0	0	0	0	Excluded
hsa-miR-10397-5p	0	0	0	0	0	0	0	0	0	0	0	0	Excluded
hsa-miR-10398-3p	0	0	0	0	0	0	0	0	0	0	0	0	Excluded
hsa-miR-10398-5p	0	0	0	0	0	0	0	0	0	0	0	0	Excluded
hsa-miR-10399-3p	0	0	0	0	0	0	0	0	0	0	0	0	Excluded
hsa-miR-10399-5p	0	0	0	0	0	0	0	0	0	0	0	0	Excluded
hsa-miR-103a-1-5p	0	0	0	0	0	0	0	0	0	0	0	0	Excluded
hsa-miR-103a-2-5p	0	0	0	0	0	0	0	0	0	0	0	0	Excluded
hsa-miR-103b	0	0	0	0	0	0	0	0	0	0	0	0	Excluded
hsa-miR-10400-3p	0	0	0	0	0	0	0	0	0	0	0	0	Excluded
hsa-miR-10400-5p	0	0	0	0	0	0	0	0	0	0	0	0	Excluded
hsa-miR-10401-3p	0	0	0	0	0	0	0.0078534	0	0	0	0	0	Excluded
hsa-miR-10401-5p	0	0	0	0	0	0	0	0	0.217391	0	0	0.214286	Excluded
hsa-miR-10522-5p	0	0	0	0	0	0	0	0	0	0	0	0	Excluded
hsa-miR-10523-5p	0	0	0	0	0	0	0	0	0	0	0	0	Excluded
hsa-miR-10524-5p	0	0	0	0	0	0	0	0	0	0	0	0	Excluded
hsa-miR-10525-3p	0	0	0	0	0	0	0	0	0	0	0	0	Excluded
hsa-miR-10526-3p	0	0	0	0	0	0	0	0	0	0	0	0	Excluded
hsa-miR-10527-5p	0	0	0	0	0	0	0	0	0	0	0	0	Excluded
hsa-miR-105-3p	0	0	0	0	0	0	0	0	0	0	0	0	Excluded
hsa-miR-105-5p	0	0	0	0	0	0	0	0	0	0	0	0	Excluded
hsa-miR-106a-3p	0	0	0	0	0	0	0	0	0	0	0	0	Excluded
hsa-miR-106a-5p	0	0	0	0	0.0603774	0.00769231	0.0183007	0.0159509	0	0.00357782	0	0.0046875	Excluded
hsa-miR-10a-3p	0	0	0	0	0	0	0	0	0	0	0	0	Excluded
hsa-miR-10a-5p	0	0	0	0	0	0	0.00226757	0	0	0	0	0	Excluded
hsa-miR-10b-3p	0	0	0	0	0.0106383	0	0	0.047619	0	0	0	0	Excluded
hsa-miR-11181-3p	0	0	0	0	0	0	0	0	0	0	0	0	Excluded
hsa-miR-11181-5p	0	0	0	0	0	0	0	0	0	0	0	0	Excluded
hsa-miR-11399	0	0	0	0	0	0	0	0	0	0	0	0	Excluded
hsa-miR-11400	0	0	0	0	0	0	0	0	0	0	0	0	Excluded
hsa-miR-11401	0	0	0	0	0	0	0	0	0	0	0	0	Excluded
hsa-miR-1178-3p	0	0	0	0	0	0	0	0	0	0	0	0	Excluded
hsa-miR-1178-5p	0	0	0	0	0	0	0	0	0	0	0	0	Excluded
hsa-miR-1179	0	0	0	0	0	0	0	0	0	0	0	0	Excluded
hsa-miR-1180-5p	0	0	0	0	0	0	0	0	0	0	0	0	Excluded
hsa-miR-1181	0	0	0	0	0	0	0	0	0	0	0	0	Excluded
hsa-miR-1182	0	0	0	0	0	0	0	0	0	0	0	0	Excluded
hsa-miR-1183	0	0	0	0	0	0	0	0	0	0	0	0	Excluded
hsa-miR-1184	0	0	0	0	0	0	0	0	0	0	0	0	Excluded
hsa-miR-1185-1-3p	0	0	0	0	0	0	0	0	0	0	0	0	Excluded
hsa-miR-1185-2-3p	0	0	0	0	0	0	0	0	0	0	0	0	Excluded
hsa-miR-1185-5p	0	0	0	0	0	0	0	0	0	0	0	0	Excluded
hsa-miR-1193	0	0	0	0	0	0	0	0	0	0	0	0	Excluded
hsa-miR-1197	0	0	0	0	0	0	0	0	0	0	0	0	Excluded
hsa-miR-1199-3p	0	0	0	0	0	0	0	0	0	0	0	0	Excluded
hsa-miR-1199-5p	0	0	0	0	0	0	0	0	0	0	0	0	Excluded
hsa-miR-1200	0	0	0	0	0	0	0	0	0	0	0	0	Excluded
hsa-miR-1202	0	0	0	0	0	0	0	0	0	0	0	0	Excluded
hsa-miR-1203	0	0	0	0	0	0	0	0	0	0	0	0	Excluded
hsa-miR-1204	0	0	0	0	0	0	0	0	0	0	0	0	Excluded
hsa-miR-1205	0	0	0	0	0	0	0	0	0	0	0	0	Excluded
hsa-miR-1206	0	0	0	0	0	0	0	0	0	0	0	0	Excluded
hsa-miR-1207-3p	0	0	0	0	0	0	0	0	0	0	0	0	Excluded
hsa-miR-1207-5p	0	0	0	0	0	0	0	0	0	0	0	0	Excluded
hsa-miR-1208	0	0	0	0	0	0	0	0	0	0	0	0	Excluded
hsa-miR-12113	0	0	0	0	0	0	0	0	0	0	0	0	Excluded
hsa-miR-12114	0	0	0	0	0	0	0	0	0	0	0	0	Excluded
hsa-miR-12115	0	0	0	0	0	0	0	0	0	0	0	0	Excluded
hsa-miR-12116	0	0	0	0	0	0	0	0	0	0	0	0	Excluded
hsa-miR-12117	0	0	0	0	0	0	0	0	0	0	0	0	Excluded
hsa-miR-12118	0	0	0	0	0	0	0	0	0	0	0	0	Excluded
hsa-miR-12119	0	0	0	0	0	0	0	0	0	0	0	0	Excluded
hsa-miR-12120	0	0	0	0	0	0	0	0	0	0	0	0	Excluded
hsa-miR-12121	0	0	0	0	0	0	0	0	0	0	0	0	Excluded
hsa-miR-12122	0	0	0	0	0	0	0	0	0	0	0	0	Excluded
hsa-miR-12123	0	0	0	0	0	0	0	0	0	0	0	0	Excluded
hsa-miR-12124	0	0	0	0	0	0	0	0	0	0	0	0	Excluded
hsa-miR-12125	0	0	0	0	0	0	0	0	0	0	0	0	Excluded
hsa-miR-12126	0	0	0	0	0	0	0	0	0	0	0	0	Excluded
hsa-miR-12127	0	0	0	0	0	0	0	0	0	0	0	0	Excluded
hsa-miR-12128	0	0	0	0	0	0	0	0	0	0	0	0	Excluded
hsa-miR-12129	0	0	0	0	0	0	0	0	0	0	0	0	Excluded
hsa-miR-12130	0	0	0	0	0	0	0	0	0	0	0	0	Excluded
hsa-miR-12131	0	0	0	0	0	0	0	0	0	0	0	0	Excluded
hsa-miR-12132	0	0	0	0	0	0	0	0	0	0	0	0	Excluded
hsa-miR-12133	0	0	0	0	0	0	0	0	0	0	0	0	Excluded
hsa-miR-12135	0	0	0	0	0	0	0	0	0	0	0	0	Excluded
hsa-miR-12136	0	0	0	0	0	0	0	0.00645161	0	0	0	0	Excluded
hsa-miR-1224-3p	0	0	0	0	0	0	0	0	0	0	0	0	Excluded
hsa-miR-1224-5p	0	0	0	0	0	0	0	0	0	0	0	0	Excluded
hsa-miR-1225-3p	0	0	0	0	0	0	0	0	0	0	0	0	Excluded
hsa-miR-1225-5p	0	0	0	0	0	0	0	0	0	0	0	0	Excluded
hsa-miR-1226-3p	0	0	0	0	0.00271739	0.00107066	0	0	0	0	0	0	Excluded
hsa-miR-1226-5p	0	0	0	0	0	0.0357143	0	0	0	0	0	0	Excluded
hsa-miR-1227-3p	0	0	0	0	0	0	0	0	0	0	0	0	Excluded
hsa-miR-1227-5p	0	0	0	0	0	0	0	0	0	0	0	0	Excluded
hsa-miR-1228-3p	0	0	0	0	0	0	0	0	0	0	0	0	Excluded
hsa-miR-1228-5p	0	0	0	0	0	0	0	0	0	0	0	0	Excluded
hsa-miR-1229-3p	0	0	0	0	0	0.0277778	0	0	0	0	0	0	Excluded
hsa-miR-1229-5p	0	0	0	0	0	0	0	0	0	0	0	0	Excluded
hsa-miR-122b-3p	0	0	0	0	0	0	0	0	0	0	0	0	Excluded
hsa-miR-122b-5p	0	0	0	0	0.00111111	0	0	0	0	0	0.00285714	0	Excluded
hsa-miR-1231	0	0	0	0	0	0	0	0	0	0	0	0	Excluded
hsa-miR-1233-3p	0	0	0	0	0	0	0	0	0	0	0	0	Excluded
hsa-miR-1233-5p	0	0	0	0	0	0	0	0	0	0	0	0	Excluded
hsa-miR-1234-3p	0	0	0	0	0	0	0	0	0	0	0	0	Excluded
hsa-miR-1236-3p	0	0	0	0	0	0	0	0	0	0	0	0	Excluded
hsa-miR-1236-5p	0	0	0	0	0	0	0	0	0	0	0	0	Excluded
hsa-miR-1237-3p	0	0	0	0	0	0	0	0	0	0	0	0	Excluded
hsa-miR-1237-5p	0	0	0	0	0	0	0	0	0	0	0	0	Excluded
hsa-miR-1238-3p	0	0	0	0	0	0	0	0	0	0	0	0	Excluded
hsa-miR-1238-5p	0	0	0	0	0	0	0	0	0	0	0	0	Excluded
hsa-miR-1243	0	0	0	0	0	0	0	0	0	0	0	0	Excluded
hsa-miR-124-3p	0	0	0	0	0	0	0	0	0	0	0	0	Excluded
hsa-miR-1244	0	0	0	0	0	0	0	0	0	0	0	0	Excluded
hsa-miR-1245a	0	0	0	0	0	0	0	0	0	0	0	0	Excluded
hsa-miR-1245b-3p	0	0	0	0	0	0	0	0	0	0	0	0	Excluded
hsa-miR-1245b-5p	0	0	0	0	0	0	0	0	0	0	0	0	Excluded
hsa-miR-124-5p	0	0	0	0	0	0	0	0	0	0	0	0	Excluded
hsa-miR-1246	0	0	0	0	0.0042343	0.00648649	0.00299401	0	0	0	0.00163399	0	Excluded
hsa-miR-1247-3p	0	0	0	0	0.0294118	0	0.25	0	0.25	0	0.5	0	Excluded
hsa-miR-1247-5p	0	0	0	0	0.00105932	0.00210084	0	0	0.00277778	0.00390625	0.0326087	0.0181159	Excluded
hsa-miR-1248	0	0	0	0	0	0	0	0	0	0	0	0	Excluded
hsa-miR-1249-3p	0	0	0	0	0	0	0	0	0	0	0	0	Excluded
hsa-miR-1249-5p	0	0	0	0	0	0	0	0	0	0	0	0	Excluded
hsa-miR-1250-3p	0	0	0	0	0	0	0	0	0	0	0	0	Excluded
hsa-miR-1250-5p	0	0	0	0	0	0	0	0	0	0	0	0	Excluded
hsa-miR-1251-3p	0	0	0	0	0	0	0	0	0	0	0	0	Excluded
hsa-miR-1251-5p	0	0	0	0	0	0	0	0	0	0	0	0	Excluded
hsa-miR-1252-3p	0	0	0	0	0	0	0	0	0	0	0	0	Excluded
hsa-miR-1252-5p	0	0	0	0	0	0	0	0	0	0	0	0	Excluded
hsa-miR-1253	0	0	0	0	0	0	0	0	0	0	0	0	Excluded
hsa-miR-1255a	0	0	0	0	0	0	0	0	0	0	0	0	Excluded
hsa-miR-1255b-2-3p	0	0	0	0	0	0	0	0	0	0	0	0	Excluded
hsa-miR-1255b-5p	0	0	0	0	0	0	0	0	0	0	0	0	Excluded
hsa-miR-1256	0	0	0	0	0	0	0	0	0	0	0	0	Excluded
hsa-miR-1257	0	0	0	0	0	0.00112613	0	0	0	0	0	0	Excluded
hsa-miR-1258	0	0	0	0	0	0	0	0	0	0	0	0	Excluded
hsa-miR-125a-3p	0	0	0	0	0.0131868	0.00823529	0.0137255	0.0122137	0.00142857	0.0376812	0.0028169	0.0105263	Excluded
hsa-miR-125b-1-3p	0	0	0	0	0	0	0	0	0	0	0	0	Excluded
hsa-miR-125b-2-3p	0	0	0	0	0.0125541	0.0149611	0.0167984	0.0063234	0	0.00913242	0	0	Excluded
hsa-miR-1260a	0	0	0	0	0	0	0	0	0	0	0	0	Excluded
hsa-miR-1261	0	0	0	0	0	0	0	0	0	0	0	0	Excluded
hsa-miR-1262	0	0	0	0	0	0	0	0	0	0	0	0	Excluded
hsa-miR-1263	0	0	0	0	0	0	0	0	0	0	0	0	Excluded
hsa-miR-1264	0	0	0	0	0	0	0	0	0	0	0	0	Excluded
hsa-miR-1265	0	0	0	0	0	0	0	0	0	0	0	0	Excluded
hsa-miR-126-5p	0	0	0	0	0.000918274	0	0	0	0	0.00574713	0	0	Excluded
hsa-miR-1266-3p	0	0	0	0	0	0	0	0	0	0	0	0	Excluded
hsa-miR-1266-5p	0	0	0	0	0	0	0	0.025641	0	0.0263158	0	0.0263158	Excluded
hsa-miR-1267	0	0	0	0	0	0	0	0	0	0	0	0	Excluded
hsa-miR-1268a	0	0	0	0	0	0	0	0	0	0	0	0	Excluded
hsa-miR-1268b	0	0	0	0	0	0	0	0	0	0	0	0	Excluded
hsa-miR-1270	0	0	0	0	0	0	0	0	0	0	0	0	Excluded
hsa-miR-1271-3p	0	0	0	0	0	0	0	0	0	0	0	0	Excluded
hsa-miR-1271-5p	0	0	0	0	0.00675676	0.03125	0	0	0	0	0	0	Excluded
hsa-miR-1272	0	0	0	0	0	0	0	0	0	0	0	0	Excluded
hsa-miR-1273c	0	0	0	0	0.00485437	0.012987	0	0	0	0	0	0	Excluded
hsa-miR-1273h-3p	0	0	0	0	0	0	0	0	0	0	0	0	Excluded
hsa-miR-1273h-5p	0	0	0	0	0	0	0	0	0	0	0	0	Excluded
hsa-miR-127-3p	0	0	0	0	0	0	0	0	0.00571429	0	0	0	Excluded
hsa-miR-1275	0	0	0	0	0	0	0	0	0	0	0	0	Excluded
hsa-miR-127-5p	0	0	0	0	0	0	0	0	0	0	0	0	Excluded
hsa-miR-1276	0	0	0	0	0	0	0	0	0	0	0	0	Excluded
hsa-miR-1277-3p	0	0	0	0	0	0	0	0	0	0	0	0	Excluded
hsa-miR-1277-5p	0	0	0	0	0	0	0	0	0	0	0	0	Excluded
hsa-miR-1278	0	0	0	0	0.00277008	0	0.0393258	0.00537634	0	0.0160428	0.0381679	0.00421941	Excluded
hsa-miR-1279	0	0	0	0	0	0	0	0	0	0	0	0	Excluded
hsa-miR-1281	0	0	0	0	0	0	0	0	0	0	0	0	Excluded
hsa-miR-128-1-5p	0	0	0	0	0.0899123	0.0746269	0.114286	0.06	0	0.0294118	0	0	Excluded
hsa-miR-1282	0	0	0	0	0	0	0	0	0	0	0	0	Excluded
hsa-miR-128-2-5p	0	0	0	0	0	0	0	0	0	0	0	0	Excluded
hsa-miR-1283	0	0	0	0	0	0	0	0	0	0	0	0	Excluded
hsa-miR-1284	0	0	0	0	0	0	0	0	0	0	0	0	Excluded
hsa-miR-1285-3p	0	0	0	0	0	0	0	0	0	0	0	0	Excluded
hsa-miR-1285-5p	0	0	0	0	0	0	0	0	0	0	0	0	Excluded
hsa-miR-1286	0	0	0	0	0	0	0	0	0	0	0	0	Excluded
hsa-miR-1287-3p	0	0	0	0	0	0	0	0	0	0	0	0	Excluded
hsa-miR-1287-5p	0	0	0	0	0	0.0136986	0	0	0	0	0	0	Excluded
hsa-miR-1288-3p	0	0	0	0	0	0	0	0	0	0	0	0	Excluded
hsa-miR-1288-5p	0	0	0	0	0	0	0	0	0	0	0	0	Excluded
hsa-miR-1289	0	0	0	0	0	0.125	0	0	0	0	0	0	Excluded
hsa-miR-1290	0	0	0	0	0	0	0	0	0	0	0	0	Excluded
hsa-miR-1291	0	0	0	0	0	0	0	0	0	0	0	0	Excluded
hsa-miR-129-1-3p	0	0	0	0	0	0	0	0	0	0	0	0	Excluded
hsa-miR-1292-3p	0	0	0	0	0	0	0	0	0	0	0	0	Excluded
hsa-miR-129-2-3p	0	0	0	0	0	0	0	0	0	0	0	0	Excluded
hsa-miR-1292-5p	0	0	0	0	0	0.00737101	0	0	0	0	0	0	Excluded
hsa-miR-1293	0	0	0	0	0	0	0	0	0	0	0	0	Excluded
hsa-miR-1294	0	0	0	0	0	0.0108303	0	0	0	0	0	0	Excluded
hsa-miR-1295a	0	0	0	0	0.001	0.00179211	0.00322581	0	0	0	0	0	Excluded
hsa-miR-1295b-3p	0	0	0	0	0	0	0	0	0	0	0	0	Excluded
hsa-miR-1295b-5p	0	0	0	0	0	0	0	0	0	0	0	0	Excluded
hsa-miR-129-5p	0	0	0	0	0	0	0	0	0	0	0	0	Excluded
hsa-miR-1296-3p	0	0	0	0	0	0.25	0	0	0	0	0	0	Excluded
hsa-miR-1297	0	0	0	0	0	0	0	0	0	0	0	0	Excluded
hsa-miR-1298-3p	0	0	0	0	0	0	0	0	0	0	0	0	Excluded
hsa-miR-1298-5p	0	0	0	0	0	0	0	0	0	0	0	0	Excluded
hsa-miR-1299	0	0	0	0	0	0	0	0	0	0	0	0	Excluded
hsa-miR-1301-3p	0	0	0	0	0	0	0	0	0	0	0	0	Excluded
hsa-miR-1301-5p	0	0	0	0	0	0	0	0	0	0	0	0	Excluded
hsa-miR-1302	0	0	0	0	0	0	0	0	0	0	0	0	Excluded
hsa-miR-1303	0	0	0	0	0	0	0	0	0	0	0	0	Excluded
hsa-miR-1304-3p	0	0	0	0	0	0	0	0	0	0.0225564	0	0	Excluded
hsa-miR-1304-5p	0	0	0	0	0	0	0	0	0	0	0	0	Excluded
hsa-miR-1305	0	0	0	0	0	0	0	0	0	0	0	0	Excluded
hsa-miR-1306-3p	0	0	0	0	0	0	0	0	0	0	0	0	Excluded
hsa-miR-1306-5p	0	0	0	0	0	0.00555556	0	0	0	0	0	0	Excluded
hsa-miR-1307-5p	0	0	0	0	0	0	0	0	0	0.00414938	0	0	Excluded
hsa-miR-130a-5p	0	0	0	0	0.0201072	0.00990099	0.017192	0.022409	0	0.00436681	0	0	Excluded
hsa-miR-1321	0	0	0	0	0	0	0	0	0	0	0	0	Excluded
hsa-miR-1322	0	0	0	0	0	0	0	0	0	0	0	0	Excluded
hsa-miR-1323	0	0	0	0	0	0	0	0	0	0	0	0	Excluded
hsa-miR-132-3p	0	0	0	0	0	0	0.0147783	0	0	0	0	0	Excluded
hsa-miR-1324	0	0	0	0	0	0	0	0	0	0	0	0	Excluded
hsa-miR-132-5p	0	0	0	0	0	0.0163934	0.0384615	0	0	0	0	0	Excluded
hsa-miR-133a-3p	0	0	0	0	0	0	0	0	0	0	0	0	Excluded
hsa-miR-133a-5p	0	0	0	0	0	0	0	0	0	0	0	0	Excluded
hsa-miR-133b	0	0	0	0	0	0	0	0	0	0	0	0	Excluded
hsa-miR-1343-3p	0	0	0	0	0.0162338	0.0359281	0.0955882	0	0.0833333	0.0185185	0.0729167	0	Excluded
hsa-miR-1343-5p	0	0	0	0	0	0	0	0	0	0	0	0	Excluded
hsa-miR-134-3p	0	0	0	0	0	0	0	0	0	0	0	0	Excluded
hsa-miR-134-5p	0	0	0	0	0	0	0	0	0	0	0	0	Excluded
hsa-miR-135a-2-3p	0	0	0	0	0	0	0	0	0	0	0	0	Excluded
hsa-miR-135a-3p	0	0	0	0	0	0	0	0	0	0	0	0	Excluded
hsa-miR-135a-5p	0	0	0	0	0	0.000475285	0.0035014	0	0	0	0	0	Excluded
hsa-miR-135b-3p	0	0	0	0	0	0	0	0	0	0	0	0	Excluded
hsa-miR-135b-5p	0	0	0	0	0	0	0	0	0	0	0	0	Excluded
hsa-miR-136-3p	0	0	0	0	0	0	0	0	0	0	0	0	Excluded
hsa-miR-136-5p	0	0	0	0	0	0	0	0	0	0	0	0	Excluded
hsa-miR-137-3p	0	0	0	0	0	0	0	0	0	0	0	0	Excluded
hsa-miR-137-5p	0	0	0	0	0	0	0	0	0	0	0	0	Excluded
hsa-miR-138-1-3p	0	0	0	0	0	0	0	0	0	0	0	0	Excluded
hsa-miR-138-2-3p	0	0	0	0	0	0	0	0	0	0	0	0	Excluded
hsa-miR-138-5p	0	0	0	0	0	0	0	0	0	0	0	0	Excluded
hsa-miR-139-3p	0	0	0	0	0	0	0	0	0	0	0	0	Excluded
hsa-miR-139-5p	0	0	0	0	0	0	0	0	0	0	0	0	Excluded
hsa-miR-1-3p	0	0	0	0	0	0	0	0	0	0	0	0	Excluded
hsa-miR-141-3p	0	0	0	0	0.00190114	0.00437956	0.00462963	0	0	0	0	0	Excluded
hsa-miR-141-5p	0	0.0357143	0	0	0	0.010989	0	0	0	0	0	0	Excluded
hsa-miR-142-3p	0	0	0	0	0	0	0	0	0	0	0	0	Excluded
hsa-miR-142-5p	0	0	0	0	0	0.0434783	0.142857	0	0	0	0	0	Excluded
hsa-miR-143-3p	0	0	0	0	0.0036452	0	0.00449438	0	0.00204918	0	0.00104602	0	Excluded
hsa-miR-143-5p	0	0	0	0	0	0	0	0	0	0	0	0	Excluded
hsa-miR-144-3p	0	0	0	0	0	0	0	0	0	0	0	0	Excluded
hsa-miR-144-5p	0	0	0	0	0	0	0	0	0	0	0	0	Excluded
hsa-miR-145-3p	0	0	0	0	0	0.00757576	0	0	0	0	0	0	Excluded
hsa-miR-145-5p	0	0	0	0.00720721	0	0	0	0	0	0	0	0	Excluded
hsa-miR-1468-3p	0	0	0	0	0	0	0	0	0	0	0	0	Excluded
hsa-miR-1468-5p	0	0	0	0	0	0	0	0	0	0	0	0	Excluded
hsa-miR-1469	0	0	0	0	0	0	0	0	0	0	0	0	Excluded
hsa-miR-146a-3p	0	0	0	0	0.0384615	0.00625	0	0	0	0	0	0.03125	Excluded
hsa-miR-146b-3p	0	0	0	0	0	0	0	0	0	0	0	0.142857	Excluded
hsa-miR-1470	0	0	0	0	0	0	0	0	0	0	0	0	Excluded
hsa-miR-1471	0	0	0	0	0	0	0	0	0	0	0	0	Excluded
hsa-miR-147a	0	0	0	0	0	0	0	0	0	0	0	0	Excluded
hsa-miR-147b-3p	0	0	0	0	0	0	0	0	0	0	0	0	Excluded
hsa-miR-147b-5p	0	0	0	0	0	0	0	0	0	0	0	0	Excluded
hsa-miR-148b-5p	0	0	0	0	0.0103896	0.00138696	0.00379267	0	0	0	0	0.0150376	Excluded
hsa-miR-149-3p	0	0	0	0	0	0	0	0	0	0	0	0	Excluded
hsa-miR-149-5p	0	0	0	0	0	0	0	0	0	0	0	0	Excluded
hsa-miR-150-3p	0	0	0	0	0	0	0	0	0	0	0	0	Excluded
hsa-miR-150-5p	0	0	0	0	0	0	0	0	0	0	0	0	Excluded
hsa-miR-151b	0	0	0	0	0	0	0	0	0	0.00248139	0	0	Excluded
hsa-miR-152-3p	0	0	0	0.000865801	0.00160514	0.00172861	0	0	0	0	0	0	Excluded
hsa-miR-152-5p	0	0	0	0	0	0	0	0	0	0	0	0	Excluded
hsa-miR-153-3p	0	0	0	0	0	0	0	0	0	0	0	0	Excluded
hsa-miR-153-5p	0	0	0	0	0	0	0	0	0	0	0	0	Excluded
hsa-miR-1537-3p	0	0	0	0	0	0	0	0	0	0	0	0	Excluded
hsa-miR-1537-5p	0	0	0	0	0	0	0	0	0	0	0	0	Excluded
hsa-miR-1538	0	0	0	0	0	0	0	0	0	0	0	0	Excluded
hsa-miR-1539	0	0	0	0	0	0	0	0	0	0	0	0	Excluded
hsa-miR-154-3p	0	0	0	0	0	0.0238095	0	0	0	0	0	0	Excluded
hsa-miR-154-5p	0	0	0	0	0	0	0	0	0	0	0	0	Excluded
hsa-miR-155-3p	0	0	0	0	0	0	0	0	0	0	0	0	Excluded
hsa-miR-155-5p	0	0	0	0	0	0	0	0	0	0	0	0	Excluded
hsa-miR-1587	0	0	0	0	0	0	0	0	0	0	0	0	Excluded
hsa-miR-15a-3p	0	0	0	0	0	0	0	0	0	0	0	0	Excluded
hsa-miR-1-5p	0	0	0	0	0	0	0	0	0	0	0	0	Excluded
hsa-miR-16-1-3p	0	0	0	0	0.0519481	0.0657895	0.0612245	0.038961	0	0	0	0.047619	Excluded
hsa-miR-17-3p	0.00262467	0	0	0	0.0599329	0.0884521	0.0567057	0.0829016	0.0469697	0.0556414	0.0167832	0.0254925	Excluded
hsa-miR-181a-3p	0	0.000708015	0.000286369	0	0.0786737	0.0701267	0.0919265	0.0766924	0.00935093	0.0122485	0.0185185	0.0190678	Excluded
hsa-miR-181b-2-3p	0	0	0	0	0.0259259	0.0208333	0.0297872	0	0.04	0.0353982	0.047619	0.05	Excluded
hsa-miR-181b-3p	0.000984252	0.000518672	0	0	0.062069	0.0486111	0.0377358	0.07	0	0.0134228	0.0394737	0.0277778	Excluded
hsa-miR-181c-3p	0	0	0	0	0	0	0	0.0227273	0	0	0	0.0384615	Excluded
hsa-miR-181c-5p	0	0	0	0	0.0010352	0.0083877	0.0231481	0.0140449	0	0	0	0	Excluded
hsa-miR-181d-3p	0	0	0	0	0	0	0	0	0	0	0	0	Excluded
hsa-miR-181d-5p	0	0	0.00572246	0	0	0	0.00474496	0	0	0	0	0.00195695	Excluded
hsa-miR-182-3p	0	0	0	0	0	0.032967	0.0204082	0	0	0.0168067	0	0.0255102	Excluded
hsa-miR-1825	0	0	0	0	0	0	0	0	0	0	0	0	Excluded
hsa-miR-1827	0	0	0	0	0	0	0	0	0	0	0	0	Excluded
hsa-miR-183-3p	0	0	0	0	0.00153846	0.0133588	0	0	0	0.0388889	0	0	Excluded
hsa-miR-184	0	0	0	0	0	0	0	0	0	0	0	0	Excluded
hsa-miR-1843	0	0	0	0	0	0	0	0	0	0	0	0	Excluded
hsa-miR-185-3p	0	0	0	0	0	0.00389105	0	0	0	0	0	0	Excluded
hsa-miR-186-3p	0	0	0	0	0	0	0	0	0	0	0	0	Excluded
hsa-miR-187-3p	0	0	0	0	0.002331	0	0	0	0	0	0	0.0234987	Excluded
hsa-miR-187-5p	0	0	0	0	0	0	0	0	0	0	0	0	Excluded
hsa-miR-188-3p	0	0	0	0	0	0	0	0	0	0	0	0	Excluded
hsa-miR-188-5p	0	0	0	0	0	0	0	0	0	0	0	0	Excluded
hsa-miR-18b-3p	0	0	0	0	0	0	0	0	0	0	0	0	Excluded
hsa-miR-18b-5p	0.0714286	0	0	0	0	0	0	0	0	0	0	0	Excluded
hsa-miR-1908-3p	0	0	0	0	0	0	0	0	0	0	0	0	Excluded
hsa-miR-1908-5p	0	0.00244798	0.00734214	0	0.00266134	0	0.00274725	0.0110701	0	0	0.00749625	0.0013587	Excluded
hsa-miR-1909-3p	0	0	0	0	0	0	0	0	0	0	0	0	Excluded
hsa-miR-1909-5p	0	0	0	0	0	0	0	0	0	0	0	0	Excluded
hsa-miR-190a-3p	0	0	0	0	0	0	0	0	0	0	0	0	Excluded
hsa-miR-190a-5p	0	0	0	0	0.00510638	0.0035137	0.0015949	0.00386847	0	0	0	0	Excluded
hsa-miR-190b-3p	0	0	0	0	0	0	0	0	0	0	0	0	Excluded
hsa-miR-190b-5p	0	0	0	0	0	0	0	0	0	0	0	0	Excluded
hsa-miR-1910-3p	0	0	0	0	0	0	0	0	0	0	0	0	Excluded
hsa-miR-1910-5p	0	0	0	0	0	0	0	0	0	0	0	0	Excluded
hsa-miR-1911-3p	0	0	0	0	0	0	0	0	0	0	0	0	Excluded
hsa-miR-1911-5p	0	0	0	0	0	0	0	0	0	0	0	0	Excluded
hsa-miR-1912-3p	0	0	0	0	0	0	0	0	0	0	0	0	Excluded
hsa-miR-1912-5p	0	0	0	0	0	0	0	0	0	0	0	0	Excluded
hsa-miR-1913	0	0	0	0	0	0	0	0	0	0	0	0	Excluded
hsa-miR-191-3p	0	0.00605327	0.00131464	0.00029577	0.0168324	0.0156986	0.0137694	0.0046083	0.00246305	0.00510204	0	0.00204082	Excluded
hsa-miR-1914-3p	0	0	0	0	0	0	0	0	0	0	0	0	Excluded
hsa-miR-1914-5p	0	0	0	0	0	0	0	0	0	0	0	0	Excluded
hsa-miR-1915-3p	0	0	0	0	0	0	0	0	0	0	0	0	Excluded
hsa-miR-1915-5p	0	0	0	0	0.08	0	0	0	0	0	0	0	Excluded
hsa-miR-192-3p	0	0	0	0	0	0	0	0	0	0	0	0	Excluded
hsa-miR-193a-3p	0	0	0	0	0.0273973	0.0253807	0	0.0434783	0	0	0	0	Excluded
hsa-miR-193b-3p	0.00305188	0	0.00180505	0.000961538	0.00541667	0.00857143	0.00556793	0.00305344	0.00203874	0.00933238	0.0027027	0.00919305	Excluded
hsa-miR-193b-5p	0	0	0	0	0.0210526	0.0594595	0.0666667	0	0.0666667	0	0	0.057971	Excluded
hsa-miR-194-3p	0	0	0	0.000491642	0.0268041	0.0325145	0.0478796	0.0287009	0.0144404	0.0118483	0	0.0127551	Excluded
hsa-miR-195-3p	0	0.0075188	0.0136054	0	0	0	0	0	0	0	0	0	Excluded
hsa-miR-195-5p	0	0	0	0	0.00182648	0.00227531	0.025	0	0	0	0	0	Excluded
hsa-miR-196a-1-3p	0	0	0	0	0	0	0	0	0	0	0	0	Excluded
hsa-miR-196a-3p	0	0	0	0	0	0	0	0	0.214286	0	0	0	Excluded
hsa-miR-196b-3p	0	0	0	0	0	0	0	0	0	0	0	0	Excluded
hsa-miR-196b-5p	0	0	0	0	0.00100993	0.000327332	0.000662252	0.000633714	0	0.00136116	0	0.00127388	Excluded
hsa-miR-1972	0	0	0	0	0	0	0	0	0	0	0	0	Excluded
hsa-miR-197-5p	0	0	0	0	0	0	0	0	0	0	0	0	Excluded
hsa-miR-1976	0	0	0	0	0	0	0	0	0	0	0	0	Excluded
hsa-miR-198	0	0	0	0	0	0	0	0	0	0	0	0	Excluded
hsa-miR-199a-3p	0	0.00223214	0	0	0	0	0	0	0	0	0	0	Excluded
hsa-miR-199a-5p	0	0	0	0	0	0	0	0.0204082	0	0	0	0	Excluded
hsa-miR-199b-3p	0	0	0	0	0	0	0	0	0	0	0	0	Excluded
hsa-miR-199b-5p	0	0	0	0	0	0	0	0	0	0	0	0	Excluded
hsa-miR-19a-5p	0	0	0	0	0	0	0	0	0	0	0	0	Excluded
hsa-miR-19b-1-5p	0	0	0	0	0.023622	0.0192308	0	0.0210526	0	0	0	0	Excluded
hsa-miR-19b-2-5p	0	0	0	0	0	0	0	0	0	0	0	0	Excluded
hsa-miR-200a-3p	0	0.000252016	0	0.00205128	0.00756811	0.00255406	0.00540958	0.00296077	0.00387297	0.00705171	0.00468933	0.00590261	Excluded
hsa-miR-200a-5p	0	0	0.00857143	0	0.0352941	0.0244957	0.05	0.0119048	0.0421053	0.05	0	0	Excluded
hsa-miR-200b-5p	0	0	0	0	0	0.0138889	0	0	0	0	0	0	Excluded
hsa-miR-200c-5p	0	0	0	0	0	0	0	0	0	0	0	0	Excluded
hsa-miR-202-3p	0	0	0	0	0	0	0	0	0	0	0	0	Excluded
hsa-miR-202-5p	0	0	0	0	0	0	0	0	0	0	0	0	Excluded
hsa-miR-203a-3p	0	0	0	0	0	0	0	0	0	0	0	0	Excluded
hsa-miR-203a-5p	0	0	0	0	0	0	0	0	0	0	0	0	Excluded
hsa-miR-203b-3p	0	0	0	0	0	0	0	0	0	0	0	0	Excluded
hsa-miR-203b-5p	0	0	0	0	0	0	0	0	0	0	0	0	Excluded
hsa-miR-204-3p	0	0	0	0	0	0	0	0	0	0	0	0	Excluded
hsa-miR-204-5p	0	0	0	0	0.00185323	0.00112994	0	0	0	0	0	0	Excluded
hsa-miR-2052	0	0	0	0	0	0	0	0	0	0	0	0	Excluded
hsa-miR-2053	0	0	0	0	0	0	0	0	0	0	0	0	Excluded
hsa-miR-205-3p	0	0	0	0	0	0	0	0	0	0	0	0	Excluded
hsa-miR-2054	0	0	0	0	0	0	0	0	0	0	0	0	Excluded
hsa-miR-205-5p	0	0	0	0	0	0	0	0	0	0	0	0	Excluded
hsa-miR-206	0	0	0	0	0	0	0	0	0	0	0	0	Excluded
hsa-miR-208a-3p	0	0	0	0	0	0	0	0	0	0	0	0	Excluded
hsa-miR-208a-5p	0	0	0	0	0	0	0	0	0	0	0	0	Excluded
hsa-miR-208b-3p	0	0	0	0	0	0	0	0	0	0	0	0	Excluded
hsa-miR-208b-5p	0	0	0	0	0	0	0	0	0	0	0	0	Excluded
hsa-miR-20a-3p	0	0.000563063	0	0	0.00797101	0.00736067	0.00505051	0.0107843	0	0.00138889	0.00330033	0.00849257	Excluded
hsa-miR-20b-3p	0	0	0	0	0	0	0	0	0	0	0	0	Excluded
hsa-miR-20b-5p	0	0	0	0	0	0	0	0	0	0	0	0	Excluded
hsa-miR-210-3p	0	0	0	0	0.00722022	0	0.00239234	0.0231788	0	0	0	0	Excluded
hsa-miR-210-5p	0	0	0	0	0	0	0	0	0	0	0	0	Excluded
hsa-miR-2110	0	0	0	0	0.00887902	0.00312989	0	0	0.0240964	0.0119048	0.0186567	0.00444444	Excluded
hsa-miR-2113	0	0	0	0	0	0	0	0	0	0	0	0	Excluded
hsa-miR-211-3p	0	0	0	0	0	0	0	0	0	0	0	0	Excluded
hsa-miR-2114-3p	0	0	0	0	0	0	0	0	0	0	0	0	Excluded
hsa-miR-2114-5p	0	0	0	0	0	0	0	0	0	0	0	0	Excluded
hsa-miR-2115-3p	0	0	0	0	0	0	0	0	0	0	0	0	Excluded
hsa-miR-2115-5p	0	0	0	0	0	0	0	0	0	0	0	0	Excluded
hsa-miR-211-5p	0	0	0	0	0	0	0	0	0	0	0	0	Excluded
hsa-miR-2116-3p	0	0	0	0	0.0128205	0	0	0	0	0	0	0	Excluded
hsa-miR-2116-5p	0	0	0	0	0	0	0.190476	0	0	0	0	0	Excluded
hsa-miR-2117	0	0	0	0	0	0	0	0	0	0	0	0	Excluded
hsa-miR-212-3p	0	0	0	0	0	0	0	0	0	0	0	0	Excluded
hsa-miR-212-5p	0	0	0	0	0	0	0	0	0	0	0	0	Excluded
hsa-miR-214-3p	0	0	0	0	0	0	0	0	0	0	0	0	Excluded
hsa-miR-214-5p	0	0	0	0	0	0	0	0	0	0	0	0	Excluded
hsa-miR-215-3p	0	0	0	0	0	0	0	0	0	0	0	0	Excluded
hsa-miR-215-5p	0	0	0.00131752	0	0	0.000511771	0	0	0	0	0	0	Excluded
hsa-miR-216a-3p	0	0	0	0	0	0.0083612	0.00196078	0	0	0	0	0	Excluded
hsa-miR-216a-5p	0	0.00211416	0	0	0.0148423	0.0114703	0.014977	0.0146163	0	0	0	0	Excluded
hsa-miR-216b-3p	0	0	0	0	0.00381679	0	0.00595238	0.01	0	0	0	0	Excluded
hsa-miR-217-3p	0	0	0.0285714	0	0	0	0	0	0	0	0	0	Excluded
hsa-miR-218-1-3p	0	0	0	0	0	0	0	0	0	0	0	0	Excluded
hsa-miR-218-2-3p	0	0	0	0	0	0	0	0	0	0	0	0	Excluded
hsa-miR-219a-1-3p	0	0	0	0	0	0	0	0	0	0	0	0	Excluded
hsa-miR-219a-2-3p	0	0	0	0	0	0	0	0	0	0	0	0	Excluded
hsa-miR-219a-5p	0	0	0	0	0.047619	0.114286	0	0.142857	0	0	0	0	Excluded
hsa-miR-219b-3p	0	0	0	0	0	0.047619	0	0	0	0	0	0	Excluded
hsa-miR-219b-5p	0	0	0	0	0	0	0	0	0	0	0	0	Excluded
hsa-miR-221-5p	0	0.000403063	0	0	0.0159672	0.0131281	0.0320911	0.0132248	0.0018315	0.00383509	0	0	Excluded
hsa-miR-222-5p	0	0	0	0	0.134921	0.0315789	0	0	0	0	0.2	0.0333333	Excluded
hsa-miR-223-3p	0	0	0	0	0	0	0	0	0	0	0	0	Excluded
hsa-miR-223-5p	0	0	0	0	0	0	0	0	0	0	0	0	Excluded
hsa-miR-224-3p	0	0	0	0	0	0	0	0	0	0	0	0	Excluded
hsa-miR-224-5p	0	0	0	0	0	0	0	0	0	0	0	0	Excluded
hsa-miR-2276-3p	0	0	0	0	0	0	0	0	0.1	0	0	0	Excluded
hsa-miR-2276-5p	0	0	0	0	0	0	0	0	0	0	0	0	Excluded
hsa-miR-2277-3p	0	0	0	0	0.00714286	0	0.0208333	0.0217391	0	0	0	0	Excluded
hsa-miR-2277-5p	0	0	0	0	0	0	0	0	0	0	0	0	Excluded
hsa-miR-2278	0	0	0	0	0	0	0	0	0	0	0	0	Excluded
hsa-miR-2355-3p	0	0	0	0	0.00136986	0	0	0	0	0.00650759	0	0.00124533	Excluded
hsa-miR-2355-5p	0	0	0	0	0	0	0	0	0	0	0	0	Excluded
hsa-miR-2392	0	0	0	0	0	0	0	0	0	0	0	0	Excluded
hsa-miR-23a-5p	0	0	0	0	0	0.142857	0	0	0	0	0	0	Excluded
hsa-miR-23b-5p	0	0	0.00173611	0	0.00796178	0.015873	0.0223464	0	0	0	0	0	Excluded
hsa-miR-23c	0	0	0	0	0	0	0	0	0	0	0	0	Excluded
hsa-miR-24-1-5p	0	0	0	0	0.0320122	0.0224215	0.03125	0.0145985	0.0157068	0	0	0.0113636	Excluded
hsa-miR-24-2-5p	0	0	0	0	0.0375235	0.0182529	0.00247525	0.0231481	0.0357143	0	0.0277778	0	Excluded
hsa-miR-2467-3p	0	0	0	0	0	0	0	0	0	0	0	0	Excluded
hsa-miR-2467-5p	0	0	0	0	0	0	0	0	0	0	0	0	Excluded
hsa-miR-2681-3p	0	0	0	0	0	0	0	0	0	0	0	0	Excluded
hsa-miR-2681-5p	0	0	0	0	0	0	0	0	0	0	0	0	Excluded
hsa-miR-2682-3p	0	0	0	0	0	0	0	0	0	0	0	0	Excluded
hsa-miR-2682-5p	0	0	0	0	0	0	0	0	0	0	0	0	Excluded
hsa-miR-26a-1-3p	0	0	0	0	0	0	0	0	0	0	0	0	Excluded
hsa-miR-26a-2-3p	0	0	0	0	0	0.0154867	0	0	0.00490196	0	0	0.00641026	Excluded
hsa-miR-26b-3p	0	0	0	0.000993049	0.00383142	0.00241546	0	0	0	0.00292398	0.017094	0	Excluded
hsa-miR-27a-5p	0	0	0	0	0.060472	0.0671296	0.0849673	0.0135135	0.059633	0.103989	0.0747126	0.102564	Excluded
hsa-miR-27b-5p	0	0	0.000165344	0	0.0118715	0.00552486	0.00653595	0.00699301	0.00069735	0.00879765	0.00209644	0.00141844	Excluded
hsa-miR-2861	0	0	0	0	0	0	0	0	0	0	0	0	Excluded
hsa-miR-2909	0	0	0	0	0	0	0	0	0	0	0	0	Excluded
hsa-miR-296-3p	0	0	0	0	0.00183217	0	0.00204918	0.000799361	0	0	0	0	Excluded
hsa-miR-296-5p	0	0	0	0	0	0	0	0	0	0	0	0	Excluded
hsa-miR-297	0	0	0	0	0	0	0	0	0	0	0	0	Excluded
hsa-miR-298	0	0	0	0	0	0	0	0	0	0	0	0	Excluded
hsa-miR-299-3p	0	0	0	0	0	0	0	0	0.04	0	0	0	Excluded
hsa-miR-299-5p	0	0	0	0	0	0	0	0	0	0	0	0	Excluded
hsa-miR-29a-5p	0	0	0	0	0	0.0121212	0	0	0	0.0909091	0.0909091	0	Excluded
hsa-miR-29b-1-5p	0	0.00213675	0	0	0.00699301	0	0	0.0365854	0	0.00675676	0	0.00684931	Excluded
hsa-miR-29b-2-5p	0	0	0	0	0	0	0	0.25	0	0	0	0	Excluded
hsa-miR-29b-3p	0	0	0	0	0.0334528	0.0140515	0.0228013	0	0	0.0116279	0.0167131	0.0263158	Excluded
hsa-miR-29c-3p	0	0	0	0	0	0	0	0	0	0	0	0	Excluded
hsa-miR-29c-5p	0	0	0	0	0	0	0	0	0	0	0	0	Excluded
hsa-miR-300	0	0	0	0	0	0	0	0	0	0	0	0	Excluded
hsa-miR-301a-3p	0	0	0	0	0	0	0	0	0	0	0	0	Excluded
hsa-miR-301a-5p	0	0	0	0	0.0154525	0.00245098	0	0.03207	0	0	0.04	0.0117096	Excluded
hsa-miR-301b-3p	0	0	0	0	0	0	0	0	0	0	0	0	Excluded
hsa-miR-301b-5p	0	0	0	0	0	0.0263158	0	0.0588235	0.0188679	0	0	0	Excluded
hsa-miR-302a-3p	0	0	0	0	0	0	0	0	0	0	0	0	Excluded
hsa-miR-302a-5p	0	0	0	0	0	0	0	0	0	0	0	0	Excluded
hsa-miR-302b-3p	0	0	0	0	0	0	0	0	0	0	0	0	Excluded
hsa-miR-302b-5p	0	0	0	0	0	0	0	0	0	0	0	0	Excluded
hsa-miR-302c-3p	0	0	0	0	0	0	0	0	0	0	0	0	Excluded
hsa-miR-302c-5p	0	0	0	0	0	0	0	0	0	0	0	0	Excluded
hsa-miR-302d-3p	0	0	0	0	0	0	0	0	0	0	0	0	Excluded
hsa-miR-302d-5p	0	0	0	0	0	0	0	0	0	0	0	0	Excluded
hsa-miR-302e	0	0	0	0	0	0	0	0	0	0	0	0	Excluded
hsa-miR-302f	0	0	0	0	0	0	0	0	0	0	0	0	Excluded
hsa-miR-3059-3p	0	0	0	0	0	0	0	0	0	0	0	0	Excluded
hsa-miR-3059-5p	0	0	0	0	0.000459559	0.0021322	0.000953289	0.0010917	0.00300903	0.00114416	0	0	Excluded
hsa-miR-3064-3p	0	0	0	0	0	0	0	0	0	0	0	0	Excluded
hsa-miR-3064-5p	0	0	0	0	0	0	0	0	0	0	0	0	Excluded
hsa-miR-3065-3p	0	0	0	0	0	0	0	0	0	0	0	0	Excluded
hsa-miR-3065-5p	0	0	0	0	0	0	0	0	0	0	0	0	Excluded
hsa-miR-3074-3p	0	0	0	0	0	0	0	0	0	0	0	0	Excluded
hsa-miR-3074-5p	0	0	0	0	0	0	0	0	0	0.00401606	0	0	Excluded
hsa-miR-3085-3p	0	0	0	0	0	0	0	0	0	0	0	0	Excluded
hsa-miR-3085-5p	0	0	0	0	0	0	0	0	0	0	0	0	Excluded
hsa-miR-30a-3p	0	0	0	0.00862069	0.0416667	0.00671141	0.03125	0	0.0333333	0	0	0	Excluded
hsa-miR-30b-3p	0	0	0	0	0.044898	0.0297619	0.0625	0.0480769	0	0.0416667	0	0	Excluded
hsa-miR-30c-1-3p	0	0	0	0	0.0243161	0.0243161	0.0225564	0.0225564	0.0275862	0.038961	0	0.0392857	Excluded
hsa-miR-30c-2-3p	0	0	0	0	0	0	0	0	0	0	0	0	Excluded
hsa-miR-30d-3p	0	0	0	0	0	0.0228758	0	0	0	0	0	0	Excluded
hsa-miR-3115	0	0	0	0	0	0	0	0	0	0	0	0	Excluded
hsa-miR-3116	0	0	0	0	0	0	0	0	0	0	0	0	Excluded
hsa-miR-3117-3p	0	0	0	0	0	0	0	0	0	0	0	0	Excluded
hsa-miR-3117-5p	0	0	0	0	0	0	0	0	0	0	0	0	Excluded
hsa-miR-3118	0	0	0	0	0	0	0	0	0	0	0	0	Excluded
hsa-miR-3119	0	0	0	0	0	0	0	0	0	0	0	0	Excluded
hsa-miR-3120-3p	0	0	0	0	0	0	0	0	0	0	0	0	Excluded
hsa-miR-3120-5p	0	0	0	0	0	0	0	0	0	0	0	0	Excluded
hsa-miR-3121-3p	0	0	0	0	0	0	0	0	0	0	0	0	Excluded
hsa-miR-3121-5p	0	0	0	0	0	0	0	0	0	0	0	0	Excluded
hsa-miR-3122	0	0	0	0	0	0	0	0	0	0	0	0	Excluded
hsa-miR-3123	0	0	0	0	0	0	0	0	0	0	0	0	Excluded
hsa-miR-3124-3p	0	0	0	0	0	0	0	0	0	0	0	0	Excluded
hsa-miR-3124-5p	0	0	0	0	0	0	0	0	0	0	0	0	Excluded
hsa-miR-3125	0	0	0	0	0	0	0	0	0	0	0	0	Excluded
hsa-miR-3126-3p	0	0	0	0	0	0	0	0	0	0	0	0	Excluded
hsa-miR-3126-5p	0	0	0	0	0	0	0	0	0	0	0	0	Excluded
hsa-miR-3127-3p	0	0	0	0	0	0	0	0	0	0	0	0	Excluded
hsa-miR-3127-5p	0	0	0	0	0	0	0	0	0	0	0	0	Excluded
hsa-miR-3128	0	0	0	0	0	0	0.00338983	0	0	0	0	0	Excluded
hsa-miR-3129-3p	0	0	0	0	0	0	0	0	0.00308642	0.00333333	0.005291	0.00308642	Excluded
hsa-miR-3129-5p	0	0	0	0	0	0	0	0	0	0	0	0	Excluded
hsa-miR-3130-3p	0	0	0	0	0	0	0	0	0	0	0	0.111111	Excluded
hsa-miR-3130-5p	0	0	0	0	0	0	0	0	0	0	0	0	Excluded
hsa-miR-3131	0	0	0	0	0	0	0	0	0	0	0	0	Excluded
hsa-miR-3132	0	0	0	0	0	0	0	0	0	0	0	0	Excluded
hsa-miR-3133	0	0	0	0	0	0	0	0	0	0	0	0	Excluded
hsa-miR-3134	0	0	0	0	0	0	0	0	0	0	0	0	Excluded
hsa-miR-3135a	0	0	0	0	0	0	0	0	0	0	0	0	Excluded
hsa-miR-3135b	0	0	0	0	0	0	0	0	0	0	0	0	Excluded
hsa-miR-3136-3p	0	0	0	0	0	0	0	0	0	0	0	0	Excluded
hsa-miR-3136-5p	0	0	0	0	0	0	0	0	0	0	0	0	Excluded
hsa-miR-3137	0	0	0	0	0	0	0	0	0	0	0	0	Excluded
hsa-miR-3138	0	0	0	0	0.047619	0.0833333	0	0	0	0	0	0	Excluded
hsa-miR-3139	0	0	0	0	0	0	0	0	0	0	0	0	Excluded
hsa-miR-31-3p	0	0	0	0	0	0	0	0	0	0	0	0	Excluded
hsa-miR-3140-3p	0	0	0	0	0	0	0	0	0	0	0	0	Excluded
hsa-miR-3140-5p	0	0	0	0	0	0	0	0	0	0	0	0	Excluded
hsa-miR-3141	0	0	0	0	0	0	0	0	0	0	0	0	Excluded
hsa-miR-3142	0	0	0	0	0	0	0	0	0	0	0	0	Excluded
hsa-miR-3143	0	0	0	0	0	0	0	0	0	0	0	0	Excluded
hsa-miR-3144-3p	0.00333333	0	0	0	0	0.0229358	0	0	0	0	0	0	Excluded
hsa-miR-3144-5p	0	0	0	0	0	0	0	0	0	0	0	0	Excluded
hsa-miR-3145-3p	0	0	0	0	0	0.0203666	0	0	0.0122699	0	0	0	Excluded
hsa-miR-3145-5p	0	0	0	0	0	0	0	0	0	0	0	0	Excluded
hsa-miR-3146	0	0	0	0	0	0	0	0	0	0	0	0	Excluded
hsa-miR-3147	0	0	0	0	0	0	0	0	0	0	0	0	Excluded
hsa-miR-3148	0	0	0	0	0	0	0	0	0	0	0	0	Excluded
hsa-miR-3149	0	0	0	0	0	0	0	0	0	0	0	0	Excluded
hsa-miR-3150a-3p	0	0	0	0	0	0	0	0	0	0	0	0	Excluded
hsa-miR-3150a-5p	0	0	0	0	0.0172414	0.0078125	0	0.0277778	0.0405405	0.0174419	0.0714286	0.027027	Excluded
hsa-miR-3150b-3p	0	0	0	0	0	0	0	0	0	0	0	0	Excluded
hsa-miR-3150b-5p	0	0	0	0	0	0	0	0	0	0	0	0	Excluded
hsa-miR-3151-3p	0	0	0	0	0	0	0	0	0	0	0	0	Excluded
hsa-miR-3151-5p	0	0	0	0	0	0	0	0	0	0	0	0	Excluded
hsa-miR-3152-3p	0	0	0	0	0	0	0	0	0	0	0	0	Excluded
hsa-miR-3152-5p	0	0	0	0	0	0	0	0	0	0	0	0	Excluded
hsa-miR-3153	0	0	0	0	0	0	0.333333	0	0	0	0	0	Excluded
hsa-miR-3154	0	0	0	0	0	0	0	0	0	0	0	0	Excluded
hsa-miR-3155a	0	0	0	0	0	0	0	0	0	0	0	0	Excluded
hsa-miR-3155b	0	0	0	0	0	0	0	0	0	0	0	0	Excluded
hsa-miR-3156-3p	0	0	0	0	0	0	0	0	0	0	0	0	Excluded
hsa-miR-3156-5p	0	0	0	0	0	0	0	0	0	0	0	0	Excluded
hsa-miR-3157-3p	0	0	0	0	0	0	0	0	0	0	0	0	Excluded
hsa-miR-3157-5p	0	0	0	0	0	0	0	0	0	0	0	0	Excluded
hsa-miR-3158-5p	0	0	0	0	0.166667	0	0	0	0	0	0	0	Excluded
hsa-miR-3159	0	0	0	0	0	0	0	0	0	0	0	0	Excluded
hsa-miR-31-5p	0	0	0	0	0	0	0	0	0	0	0	0	Excluded
hsa-miR-3160-3p	0	0	0	0	0	0	0	0	0	0	0	0	Excluded
hsa-miR-3160-5p	0	0	0	0	0	0	0	0	0	0	0	0	Excluded
hsa-miR-3161	0	0	0	0	0	0	0	0	0	0	0	0	Excluded
hsa-miR-3162-3p	0	0	0	0	0	0	0	0	0	0	0	0	Excluded
hsa-miR-3162-5p	0	0	0	0	0	0	0	0	0	0	0	0	Excluded
hsa-miR-3163	0	0	0	0	0.00954654	0.0169492	0	0	0	0	0	0	Excluded
hsa-miR-3164	0	0	0	0	0	0	0	0	0	0	0	0	Excluded
hsa-miR-3165	0	0	0	0	0	0	0	0	0.2	0	0	0	Excluded
hsa-miR-3166	0	0	0	0	0	0	0	0	0	0	0	0	Excluded
hsa-miR-3167	0	0	0	0	0	0	0	0	0	0	0	0	Excluded
hsa-miR-3168	0	0	0	0	0	0	0	0	0	0	0	0	Excluded
hsa-miR-3169	0	0	0	0	0	0	0	0	0	0	0	0	Excluded
hsa-miR-3170	0	0	0	0	0	0	0	0	0	0	0	0	Excluded
hsa-miR-3171	0	0	0	0	0	0	0	0	0	0	0	0	Excluded
hsa-miR-3173-3p	0	0	0	0	0	0	0	0	0	0	0	0	Excluded
hsa-miR-3173-5p	0	0	0	0	0	0	0	0	0	0	0	0	Excluded
hsa-miR-3174	0	0	0	0	0	0	0	0	0	0	0	0	Excluded
hsa-miR-3175	0	0	0	0	0	0	0	0	0	0	0	0	Excluded
hsa-miR-3176	0	0	0	0	0	0.0128205	0	0	0	0	0	0	Excluded
hsa-miR-3177-3p	0	0	0	0	0	0	0	0	0	0	0	0	Excluded
hsa-miR-3177-5p	0	0	0	0	0	0	0	0	0	0	0	0	Excluded
hsa-miR-3178	0	0	0	0	0	0	0	0	0	0	0	0	Excluded
hsa-miR-3179	0	0	0	0	0.0141129	0	0	0	0	0	0	0	Excluded
hsa-miR-3180	0	0	0	0	0	0	0	0	0	0	0	0	Excluded
hsa-miR-3180-3p	0	0	0	0	0	0	0	0	0	0	0	0	Excluded
hsa-miR-3180-5p	0	0	0	0	0	0	0	0	0	0	0	0	Excluded
hsa-miR-3181	0	0	0	0	0	0	0	0	0	0	0	0	Excluded
hsa-miR-3182	0	0	0	0	0	0	0	0	0	0	0	0	Excluded
hsa-miR-3183	0	0	0	0	0	0	0	0	0	0	0	0	Excluded
hsa-miR-3184-3p	0	0	0	0	0	0	0	0	0	0	0	0	Excluded
hsa-miR-3184-5p	0	0	0	0	0	0	0	0	0	0	0	0	Excluded
hsa-miR-3185	0	0	0	0	0	0	0	0	0	0	0	0	Excluded
hsa-miR-3186-3p	0	0	0	0	0	0	0	0	0	0	0	0	Excluded
hsa-miR-3186-5p	0	0	0	0	0	0	0	0	0	0	0	0	Excluded
hsa-miR-3187-3p	0	0	0	0	0.00477707	0	0	0	0	0	0	0	Excluded
hsa-miR-3187-5p	0	0	0	0	0	0.25	0.25	0	0	0	0	0	Excluded
hsa-miR-3188	0	0	0	0	0	0	0	0	0	0	0	0	Excluded
hsa-miR-3189-3p	0	0	0	0	0	0	0	0.0416667	0	0	0	0	Excluded
hsa-miR-3189-5p	0	0	0	0	0	0	0	0	0	0	0	0	Excluded
hsa-miR-3190-3p	0	0	0	0	0	0	0	0	0	0	0	0	Excluded
hsa-miR-3190-5p	0	0	0	0	0	0	0	0	0	0	0	0	Excluded
hsa-miR-3191-3p	0	0	0	0	0	0	0	0	0	0	0	0	Excluded
hsa-miR-3191-5p	0	0	0	0	0	0	0	0	0	0	0	0	Excluded
hsa-miR-3192-3p	0	0	0	0	0	0	0	0	0	0	0	0	Excluded
hsa-miR-3192-5p	0	0	0	0	0	0	0	0	0	0	0	0	Excluded
hsa-miR-3193	0	0	0	0	0.2	0	0	0	0	0	0	0	Excluded
hsa-miR-3194-3p	0	0	0	0	0	0	0	0	0	0	0	0	Excluded
hsa-miR-3194-5p	0	0	0	0	0	0	0	0	0	0	0	0	Excluded
hsa-miR-3195	0	0	0	0	0	0	0	0	0	0	0	0	Excluded
hsa-miR-3196	0	0	0	0	0	0	0	0	0	0	0	0	Excluded
hsa-miR-3197	0	0	0	0	0	0	0	0	0	0	0	0	Excluded
hsa-miR-3198	0	0	0	0	0	0	0	0	0	0	0	0	Excluded
hsa-miR-3199	0	0	0	0	0	0	0	0	0	0	0	0	Excluded
hsa-miR-3200-3p	0	0	0.00925926	0	0	0	0	0	0	0	0	0	Excluded
hsa-miR-3200-5p	0	0	0	0	0	0	0	0	0	0	0	0	Excluded
hsa-miR-3201	0	0	0	0	0	0	0	0	0	0	0	0	Excluded
hsa-miR-3202	0	0	0	0	0	0	0	0	0	0	0	0	Excluded
hsa-miR-320a-5p	0	0	0	0	0	0	0	0	0	0.031746	0	0	Excluded
hsa-miR-320c	0	0	0	0	0	0	0	0	0	0	0	0	Excluded
hsa-miR-320d	0	0	0	0	0	0	0	0	0	0	0	0	Excluded
hsa-miR-320e	0	0	0	0	0	0	0	0	0	0	0	0	Excluded
hsa-miR-323a-3p	0	0	0	0	0	0	0	0	0	0	0	0	Excluded
hsa-miR-323a-5p	0	0	0	0	0	0	0	0	0	0	0	0	Excluded
hsa-miR-323b-3p	0	0	0	0	0	0	0	0	0	0	0	0	Excluded
hsa-miR-323b-5p	0	0	0	0	0	0	0	0	0	0	0	0	Excluded
hsa-miR-324-3p	0	0	0	0	0	0	0	0	0	0	0	0	Excluded
hsa-miR-324-5p	0	0.00214592	0	0	0	0.0124334	0	0.0272727	0.005	0	0	0	Excluded
hsa-miR-325	0	0	0	0	0	0	0	0	0	0	0	0	Excluded
hsa-miR-326	0	0	0	0	0	0	0	0	0	0	0	0.00425532	Excluded
hsa-miR-328-3p	0	0	0	0	0	0.00293255	0	0	0	0	0	0	Excluded
hsa-miR-328-5p	0	0	0	0	0	0	0	0	0	0	0	0	Excluded
hsa-miR-329-3p	0	0	0	0	0	0.0204082	0	0	0	0	0	0	Excluded
hsa-miR-329-5p	0	0	0	0	0	0	0	0	0	0	0	0	Excluded
hsa-miR-330-3p	0	0	0	0	0	0	0	0	0	0	0	0	Excluded
hsa-miR-330-5p	0	0	0	0	0	0.00247525	0	0	0	0	0	0	Excluded
hsa-miR-331-5p	0	0.000845666	0.000571102	0.000928218	0.0124918	0.0107817	0.0223421	0.0295894	0.00971817	0.00488401	0.0118505	0.00333778	Excluded
hsa-miR-337-3p	0	0	0	0	0	0	0	0	0	0	0	0	Excluded
hsa-miR-337-5p	0	0	0	0	0	0	0	0	0	0	0	0	Excluded
hsa-miR-338-3p	0	0	0	0	0	0	0	0	0	0	0	0	Excluded
hsa-miR-338-5p	0	0	0	0	0	0	0	0	0	0	0	0	Excluded
hsa-miR-33a-3p	0	0	0	0	0.0537634	0.0512821	0.0222222	0.0833333	0	0	0	0	Excluded
hsa-miR-33a-5p	0	0	0	0.00251889	0.0245399	0.0179104	0.00867679	0.0376176	0	0	0	0	Excluded
hsa-miR-33b-3p	0	0	0	0	0.025463	0.0424242	0.0928962	0.00909091	0.047619	0.0222222	0.0416667	0.0522876	Excluded
hsa-miR-33b-5p	0	0	0	0	0	0	0	0	0	0	0	0	Excluded
hsa-miR-340-3p	0	0	0	0	0	0.000989609	0	0	0	0.000859107	0	0	Excluded
hsa-miR-342-5p	0	0	0	0	0	0	0	0	0	0	0	0	Excluded
hsa-miR-345-3p	0	0	0	0	0	0	0	0	0	0	0	0	Excluded
hsa-miR-346	0	0	0	0	0	0	0	0	0	0	0	0	Excluded
hsa-miR-34a-3p	0	0	0	0	0	0	0.15	0	0	0	0	0	Excluded
hsa-miR-34b-3p	0	0	0	0	0	0	0	0	0	0	0	0	Excluded
hsa-miR-34b-5p	0	0	0	0	0	0	0	0	0	0	0	0	Excluded
hsa-miR-34c-3p	0	0	0	0	0	0	0	0	0	0	0	0	Excluded
hsa-miR-34c-5p	0	0	0	0	0	0	0	0	0	0	0	0	Excluded
hsa-miR-3529-3p	0	0	0	0	0	0	0	0	0	0	0	0	Excluded
hsa-miR-3529-5p	0	0	0	0	0	0	0	0	0	0	0	0	Excluded
hsa-miR-3605-3p	0	0	0	0	0	0	0	0	0	0	0	0	Excluded
hsa-miR-3605-5p	0	0	0	0	0	0	0	0	0	0	0	0	Excluded
hsa-miR-3606-3p	0	0	0	0	0	0	0	0	0	0	0	0	Excluded
hsa-miR-3606-5p	0	0	0	0	0	0	0	0	0	0	0	0	Excluded
hsa-miR-3609	0	0	0	0	0	0	0	0	0	0	0	0	Excluded
hsa-miR-3610	0	0	0	0	0	0	0	0	0	0	0	0	Excluded
hsa-miR-3611	0	0	0	0	0	0	0	0	0.0952381	0	0	0	Excluded
hsa-miR-3612	0	0	0	0	0	0	0	0	0	0	0	0	Excluded
hsa-miR-3613-3p	0	0	0	0	0	0	0	0	0	0	0	0	Excluded
hsa-miR-361-3p	0	0	0	0	0	0	0	0	0	0	0	0	Excluded
hsa-miR-3614-3p	0	0	0	0	0	0	0	0	0	0	0	0	Excluded
hsa-miR-3614-5p	0	0	0	0	0	0	0	0	0	0	0	0	Excluded
hsa-miR-361-5p	0	0	0	0	0	0	0	0	0	0	0	0	Excluded
hsa-miR-3616-3p	0	0	0	0	0	0	0	0	0	0	0	0	Excluded
hsa-miR-3616-5p	0	0	0	0	0	0	0	0	0	0	0	0	Excluded
hsa-miR-3617-3p	0	0	0	0	0	0	0	0	0	0	0	0	Excluded
hsa-miR-3617-5p	0	0	0	0	0	0	0	0	0	0	0	0	Excluded
hsa-miR-3618	0	0	0	0	0	0	0	0	0	0	0	0	Excluded
hsa-miR-3619-3p	0	0	0	0	0	0	0	0	0	0	0	0	Excluded
hsa-miR-3619-5p	0	0	0	0	0	0	0	0	0	0	0	0	Excluded
hsa-miR-3620-3p	0	0	0	0	0	0	0	0	0	0	0	0	Excluded
hsa-miR-3620-5p	0	0	0	0	0	0	0	0	0	0	0	0	Excluded
hsa-miR-3621	0	0	0	0	0	0	0	0	0	0	0	0	Excluded
hsa-miR-3622a-3p	0	0	0	0	0	0	0	0	0	0	0	0	Excluded
hsa-miR-3622a-5p	0	0	0	0	0	0	0	0	0	0	0	0	Excluded
hsa-miR-3622b-3p	0	0	0	0	0	0	0	0	0	0	0	0	Excluded
hsa-miR-3622b-5p	0	0	0	0	0	0	0	0	0	0	0	0	Excluded
hsa-miR-362-3p	0	0	0	0	0	0	0.00444444	0	0	0	0	0	Excluded
hsa-miR-363-3p	0	0	0	0	0	0	0	0	0	0	0	0	Excluded
hsa-miR-363-5p	0	0	0	0	0	0	0	0	0	0	0	0	Excluded
hsa-miR-3646	0	0	0	0	0	0	0	0	0	0	0	0	Excluded
hsa-miR-3648	0	0	0	0	0	0	0	0	0	0	0	0	Excluded
hsa-miR-3649	0	0	0	0	0	0	0	0	0	0	0	0	Excluded
hsa-miR-3650	0	0	0	0	0	0	0	0	0	0	0	0	Excluded
hsa-miR-3651	0	0	0	0	0	0	0	0	0	0	0	0	Excluded
hsa-miR-3652	0	0	0	0	0.5	0	0	0	0	0	0	0.333333	Excluded
hsa-miR-3654	0	0	0	0	0	0	0	0	0	0	0	0	Excluded
hsa-miR-3655	0	0	0	0	0	0	0	0	0	0.142857	0	0	Excluded
hsa-miR-3657	0	0	0	0	0	0	0	0	0	0	0	0	Excluded
hsa-miR-3658	0	0	0	0	0	0	0	0	0	0	0	0	Excluded
hsa-miR-3659	0	0	0	0	0	0	0	0	0	0	0	0	Excluded
hsa-miR-365a-3p	0	0.00520833	0.0164319	0.000775916	0.0163432	0.0205859	0.00157288	0.00182315	0.000532623	0.00151103	0.0014595	0.000490316	Excluded
hsa-miR-365a-5p	0	0.0625	0	0	0	0	0	0	0	0	0	0	Excluded
hsa-miR-365b-5p	0	0	0	0	0	0	0	0	0	0	0	0	Excluded
hsa-miR-3660	0	0	0	0	0	0	0	0	0	0.0363636	0	0	Excluded
hsa-miR-3661	0	0	0	0	0	0	0	0	0	0	0	0	Excluded
hsa-miR-3662	0	0	0	0	0	0	0	0	0	0	0	0	Excluded
hsa-miR-3663-3p	0	0	0	0	0	0	0	0	0	0	0	0	Excluded
hsa-miR-3663-5p	0	0	0	0	0	0	0	0	0	0	0	0	Excluded
hsa-miR-3664-3p	0	0	0	0	0	0.00513479	0	0.0133779	0	0	0.00392157	0	Excluded
hsa-miR-3664-5p	0	0	0	0	0	0	0	0.0126582	0	0	0	0.00581395	Excluded
hsa-miR-3665	0	0	0	0	0	0	0	0	0	0	0	0	Excluded
hsa-miR-3666	0	0	0	0	0	0	0	0	0	0	0	0	Excluded
hsa-miR-3667-3p	0	0	0	0	0	0	0	0	0	0	0	0	Excluded
hsa-miR-3667-5p	0	0	0	0	0	0	0	0	0	0	0	0	Excluded
hsa-miR-3668	0	0	0	0	0	0	0	0	0	0	0	0	Excluded
hsa-miR-3670	0	0	0	0	0	0	0	0	0	0	0	0	Excluded
hsa-miR-3671	0	0	0	0	0	0	0	0	0	0	0	0	Excluded
hsa-miR-3672	0	0	0	0	0	0	0	0	0	0	0	0	Excluded
hsa-miR-367-3p	0	0	0	0	0	0	0	0	0	0	0	0	Excluded
hsa-miR-3674	0	0	0	0	0	0	0	0	0	0	0	0	Excluded
hsa-miR-3675-3p	0	0	0	0	0	0	0	0	0	0	0	0	Excluded
hsa-miR-3675-5p	0	0	0	0	0	0	0	0	0	0	0	0	Excluded
hsa-miR-367-5p	0	0	0	0	0	0	0	0	0	0	0	0	Excluded
hsa-miR-3677-3p	0	0	0	0	0	0	0	0	0	0	0	0	Excluded
hsa-miR-3677-5p	0	0	0	0	0	0	0	0	0	0	0	0	Excluded
hsa-miR-3678-3p	0	0	0	0	0	0	0	0	0	0	0	0	Excluded
hsa-miR-3678-5p	0	0	0	0	0	0	0	0	0	0	0	0	Excluded
hsa-miR-3679-3p	0	0	0	0	0	0	0	0	0	0	0	0	Excluded
hsa-miR-3679-5p	0	0	0	0	0	0	0	0	0	0	0	0	Excluded
hsa-miR-3680-3p	0	0	0	0	0	0.0217391	0	0.027027	0	0.102273	0.101695	0.0606061	Excluded
hsa-miR-3680-5p	0	0	0	0	0	0	0	0	0	0	0	0	Excluded
hsa-miR-3681-3p	0	0	0	0	0	0	0	0	0	0	0	0	Excluded
hsa-miR-3681-5p	0	0	0	0	0	0	0	0	0	0	0	0	Excluded
hsa-miR-3682-3p	0	0	0	0	0	0	0	0	0	0	0	0	Excluded
hsa-miR-3682-5p	0	0	0	0	0	0	0	0	0	0	0	0	Excluded
hsa-miR-3683	0	0	0	0	0	0	0	0	0	0	0	0	Excluded
hsa-miR-3684	0.142857	0	0	0	0	0	0	0	0	0.0793651	0	0.0138889	Excluded
hsa-miR-3685	0	0	0	0	0	0	0	0	0	0	0	0	Excluded
hsa-miR-3686	0	0	0	0	0	0	0	0	0	0	0	0	Excluded
hsa-miR-3688-3p	0	0	0	0	0	0.00130548	0	0	0	0	0	0	Excluded
hsa-miR-3688-5p	0	0	0	0	0	0	0	0	0	0	0	0	Excluded
hsa-miR-3689a-3p	0	0	0	0	0	0	0	0	0	0	0	0	Excluded
hsa-miR-3689a-5p	0	0	0	0	0	0	0	0	0	0	0	0	Excluded
hsa-miR-3689b-3p	0	0	0	0	0	0	0	0	0	0	0	0	Excluded
hsa-miR-3689b-5p	0	0	0	0	0	0	0	0	0	0	0	0	Excluded
hsa-miR-3689c	0	0	0	0	0	0	0	0	0	0	0	0	Excluded
hsa-miR-3689d	0	0	0	0	0	0	0	0	0	0	0	0	Excluded
hsa-miR-3689e	0	0	0	0	0	0	0	0	0	0	0	0	Excluded
hsa-miR-3689f	0	0	0	0	0	0	0	0	0	0	0	0	Excluded
hsa-miR-3690	0	0	0	0	0	0	0	0	0	0	0	0	Excluded
hsa-miR-3691-3p	0	0	0	0	0	0	0	0	0	0	0	0	Excluded
hsa-miR-3691-5p	0	0	0	0	0	0	0	0	0	0	0	0	Excluded
hsa-miR-3692-3p	0	0	0	0	0	0	0	0	0	0	0	0	Excluded
hsa-miR-3692-5p	0	0	0	0	0	0	0	0	0	0	0	0	Excluded
hsa-miR-369-3p	0	0	0	0	0	0	0	0	0	0	0	0	Excluded
hsa-miR-369-5p	0	0	0	0	0	0	0	0	0	0	0	0	Excluded
hsa-miR-370-3p	0	0	0	0	0	0	0	0	0	0	0	0.030303	Excluded
hsa-miR-370-5p	0	0	0	0	0	0	0	0	0	0	0	0	Excluded
hsa-miR-3714	0	0	0	0	0	0	0	0	0	0	0	0	Excluded
hsa-miR-371a-3p	0	0	0	0	0	0	0	0	0	0	0	0	Excluded
hsa-miR-371a-5p	0	0	0	0	0	0	0	0	0	0	0	0	Excluded
hsa-miR-371b-3p	0	0	0	0	0	0	0	0	0	0	0	0	Excluded
hsa-miR-371b-5p	0	0	0	0	0	0	0	0	0	0	0	0	Excluded
hsa-miR-372-3p	0	0	0	0	0	0	0	0	0	0	0	0	Excluded
hsa-miR-372-5p	0	0	0	0	0	0	0	0	0	0	0	0	Excluded
hsa-miR-373-3p	0	0	0	0	0	0	0	0	0	0	0	0	Excluded
hsa-miR-373-5p	0	0	0	0	0	0	0	0	0	0	0	0	Excluded
hsa-miR-374c-3p	0	0	0	0	0	0	0	0	0	0	0	0	Excluded
hsa-miR-374c-5p	0	0	0	0	0	0	0	0	0	0	0	0	Excluded
hsa-miR-375-3p	0	0.00108108	0	0.000602773	0.00358852	0.00263852	0.003125	0.00395778	0.000844595	0.00138217	0	0	Excluded
hsa-miR-375-5p	0	0	0	0	0	0	0	0	0	0	0	0	Excluded
hsa-miR-376a-2-5p	0	0	0	0	0	0	0	0	0	0	0	0	Excluded
hsa-miR-376a-3p	0	0	0	0	0	0	0	0	0	0	0	0	Excluded
hsa-miR-376a-5p	0	0	0	0	0	0	0	0	0	0	0	0	Excluded
hsa-miR-376b-3p	0	0	0	0	0	0	0	0	0	0	0	0	Excluded
hsa-miR-376b-5p	0	0	0	0	0	0	0	0	0	0	0	0	Excluded
hsa-miR-376c-3p	0	0	0	0	0	0	0	0	0	0	0	0	Excluded
hsa-miR-376c-5p	0	0	0	0	0	0	0	0	0	0	0	0	Excluded
hsa-miR-377-3p	0	0	0	0	0	0	0	0	0	0	0	0	Excluded
hsa-miR-377-5p	0	0	0	0	0	0	0	0	0	0	0	0	Excluded
hsa-miR-378a-5p	0	0	0	0	0.00162734	0.004329	0.00236967	0.008	0	0	0	0	Excluded
hsa-miR-378b	0	0	0	0	0	0	0	0	0	0	0	0	Excluded
hsa-miR-378c	0	0	0	0	0	0	0	0	0	0	0	0	Excluded
hsa-miR-378d	0	0	0	0	0	0	0	0	0	0	0	0	Excluded
hsa-miR-378e	0	0	0	0	0	0	0	0	0	0	0	0	Excluded
hsa-miR-378f	0	0	0	0	0	0	0	0	0	0	0	0	Excluded
hsa-miR-378h	0	0	0	0	0	0	0	0	0	0	0	0	Excluded
hsa-miR-378i	0	0	0	0	0	0	0	0	0	0	0	0	Excluded
hsa-miR-378j	0	0	0	0	0	0	0	0	0	0	0	0	Excluded
hsa-miR-379-3p	0	0	0	0	0	0	0	0	0	0	0	0	Excluded
hsa-miR-379-5p	0	0	0	0	0	0	0	0	0	0	0	0	Excluded
hsa-miR-380-3p	0	0	0	0	0	0	0	0	0	0	0	0	Excluded
hsa-miR-380-5p	0	0	0	0	0	0	0	0	0	0	0	0	Excluded
hsa-miR-381-3p	0	0	0	0	0	0	0	0	0	0	0	0	Excluded
hsa-miR-381-5p	0	0	0	0	0	0	0	0	0	0	0	0	Excluded
hsa-miR-382-3p	0	0	0	0	0	0	0	0	0	0	0	0	Excluded
hsa-miR-382-5p	0	0	0	0	0	0	0	0	0	0	0	0	Excluded
hsa-miR-383-3p	0	0	0	0	0	0	0	0	0	0	0	0	Excluded
hsa-miR-383-5p	0	0	0	0	0	0	0	0	0	0	0	0	Excluded
hsa-miR-384	0	0	0	0	0	0	0	0	0	0	0	0	Excluded
hsa-miR-3907	0	0	0	0	0	0	0	0	0	0	0	0	Excluded
hsa-miR-3908	0	0	0	0	0	0	0.142857	0	0	0	0	0	Excluded
hsa-miR-3909	0	0	0	0	0	0.0115607	0	0.00470588	0	0	0	0	Excluded
hsa-miR-3910	0	0	0	0	0	0	0	0	0	0	0	0	Excluded
hsa-miR-3911	0	0	0	0	0	0	0	0	0	0	0	0	Excluded
hsa-miR-3912-3p	0	0	0	0	0	0	0	0	0	0	0	0	Excluded
hsa-miR-3912-5p	0	0	0	0	0	0	0	0	0	0	0	0	Excluded
hsa-miR-3913-3p	0	0	0	0	0	0	0	0	0	0	0	0	Excluded
hsa-miR-3913-5p	0	0	0	0	0	0	0	0	0	0	0	0	Excluded
hsa-miR-3914	0	0	0	0	0	0	0	0	0	0	0	0	Excluded
hsa-miR-3915	0	0	0	0	0	0	0	0	0	0	0	0	Excluded
hsa-miR-3916	0	0	0	0	0	0	0	0	0	0	0	0	Excluded
hsa-miR-3917	0	0	0	0	0	0	0	0	0	0	0	0	Excluded
hsa-miR-3918	0	0	0	0	0	0	0	0	0	0	0	0	Excluded
hsa-miR-3919	0	0	0	0	0	0	0	0	0	0	0	0	Excluded
hsa-miR-3920	0	0	0	0	0	0	0	0	0	0	0	0	Excluded
hsa-miR-3921	0	0	0	0	0	0	0	0	0	0	0	0	Excluded
hsa-miR-3922-3p	0	0	0	0	0	0	0	0	0	0	0	0	Excluded
hsa-miR-3922-5p	0	0	0	0	0	0	0	0	0	0	0	0	Excluded
hsa-miR-3923	0	0	0	0	0	0	0	0	0	0	0	0	Excluded
hsa-miR-3924	0	0	0	0	0	0	0	0	0	0	0	0	Excluded
hsa-miR-3925-3p	0	0	0	0	0	0	0	0	0	0	0	0	Excluded
hsa-miR-3925-5p	0	0	0	0	0	0	0	0	0	0	0	0	Excluded
hsa-miR-3926	0	0	0	0	0	0	0	0	0	0	0	0	Excluded
hsa-miR-3927-3p	0	0	0	0	0	0	0	0	0	0	0	0	Excluded
hsa-miR-3927-5p	0	0	0	0	0	0	0	0	0	0	0	0	Excluded
hsa-miR-3928-3p	0	0	0	0	0	0	0	0	0	0	0	0	Excluded
hsa-miR-3928-5p	0	0	0	0	0	0	0	0	0	0	0	0	Excluded
hsa-miR-3929	0	0	0	0	0	0	0	0	0	0	0	0	Excluded
hsa-miR-3934-3p	0	0	0	0	0	0	0	0	0	0	0	0	Excluded
hsa-miR-3934-5p	0	0	0	0	0	0	0	0	0	0	0	0	Excluded
hsa-miR-3935	0	0	0	0	0	0	0	0	0	0	0	0	Excluded
hsa-miR-3936	0	0	0	0	0	0	0	0	0	0	0	0	Excluded
hsa-miR-3937	0	0	0	0	0	0	0	0	0	0	0	0	Excluded
hsa-miR-3938	0	0	0	0	0	0	0	0	0	0	0	0	Excluded
hsa-miR-3939	0	0	0	0	0	0	0	0	0	0	0	0	Excluded
hsa-miR-3940-3p	0	0	0	0	0	0	0	0.0447761	0	0	0	0	Excluded
hsa-miR-3940-5p	0	0	0	0	0	0	0	0	0	0	0	0	Excluded
hsa-miR-3941	0	0	0	0	0	0	0	0	0	0	0	0	Excluded
hsa-miR-3942-3p	0	0	0	0	0	0	0	0	0	0	0	0	Excluded
hsa-miR-3942-5p	0	0	0	0	0	0	0	0	0	0	0	0	Excluded
hsa-miR-3943	0	0	0	0	0	0	0	0	0	0	0	0	Excluded
hsa-miR-3944-3p	0	0	0	0	0	0	0	0	0	0	0	0	Excluded
hsa-miR-3944-5p	0	0	0	0	0	0	0	0	0	0	0	0	Excluded
hsa-miR-3945	0	0	0	0	0	0	0	0	0	0	0	0	Excluded
hsa-miR-3960	0	0	0	0	0	0	0	0	0	0	0	0	Excluded
hsa-miR-3972	0	0	0	0	0	0	0	0	0	0	0	0	Excluded
hsa-miR-3973	0	0	0	0	0	0	0	0	0	0	0	0	Excluded
hsa-miR-3974	0	0	0	0	0	0	0	0	0	0	0	0	Excluded
hsa-miR-3975	0	0	0	0	0	0	0	0	0	0	0	0	Excluded
hsa-miR-3976	0	0	0	0	0	0	0	0	0	0	0	0	Excluded
hsa-miR-3977	0	0	0	0	0	0	0	0	0	0	0	0	Excluded
hsa-miR-3978	0	0	0	0	0	0	0	0	0	0	0	0	Excluded
hsa-miR-409-3p	0	0	0	0	0	0	0	0	0	0	0	0	Excluded
hsa-miR-409-5p	0	0	0	0	0	0	0	0	0	0	0	0	Excluded
hsa-miR-410-3p	0	0	0	0	0	0	0	0	0	0	0	0	Excluded
hsa-miR-410-5p	0	0	0	0	0	0	0	0	0	0	0	0	Excluded
hsa-miR-411-3p	0	0	0	0	0	0	0	0	0	0	0	0	Excluded
hsa-miR-411-5p	0	0	0	0	0	0	0	0	0	0	0	0	Excluded
hsa-miR-412-3p	0	0	0	0	0	0	0	0	0	0	0	0	Excluded
hsa-miR-412-5p	0	0	0	0	0	0	0	0	0	0	0	0	Excluded
hsa-miR-422a	0	0	0	0	0	0	0	0	0	0	0	0	Excluded
hsa-miR-4251	0	0	0	0	0	0	0	0	0	0	0	0	Excluded
hsa-miR-4252	0	0	0	0	0	0	0	0	0	0	0	0	Excluded
hsa-miR-4253	0	0	0	0	0	0	0	0	0	0	0	0	Excluded
hsa-miR-425-3p	0	0	0	0	0.00252366	0.00169491	0.00152672	0	0	0	0	0.000980392	Excluded
hsa-miR-4254	0	0	0	0	0	0	0	0	0	0	0	0	Excluded
hsa-miR-4255	0	0	0	0	0	0	0	0	0	0	0	0	Excluded
hsa-miR-4256	0	0	0	0	0	0	0	0	0	0	0	0	Excluded
hsa-miR-4257	0	0	0	0	0	0	0	0	0	0	0	0	Excluded
hsa-miR-4258	0	0	0	0	0	0	0	0	0	0	0	0	Excluded
hsa-miR-4259	0	0	0	0	0	0	0	0	0	0	0	0	Excluded
hsa-miR-4260	0	0	0	0	0	0	0	0	0	0	0	0	Excluded
hsa-miR-4261	0	0	0	0	0	0	0	0	0	0	0	0	Excluded
hsa-miR-4262	0	0	0	0	0	0	0	0	0	0	0	0	Excluded
hsa-miR-4263	0	0	0	0	0	0	0	0	0	0	0	0	Excluded
hsa-miR-4264	0	0	0	0	0	0	0	0	0	0	0	0	Excluded
hsa-miR-4265	0	0	0	0	0	0	0	0	0	0	0	0	Excluded
hsa-miR-4266	0	0	0	0	0	0	0	0	0	0	0	0	Excluded
hsa-miR-4267	0	0	0	0	0	0	0	0	0	0	0	0	Excluded
hsa-miR-4268	0	0	0	0	0	0	0	0	0	0	0	0	Excluded
hsa-miR-4269	0	0	0	0	0	0	0	0	0	0	0	0	Excluded
hsa-miR-4270	0	0	0	0	0	0	0	0	0	0	0	0	Excluded
hsa-miR-4271	0	0	0	0	0	0	0	0	0	0	0	0	Excluded
hsa-miR-4272	0	0	0	0	0	0	0	0	0	0	0	0	Excluded
hsa-miR-4273	0	0	0	0	0	0	0	0	0	0	0	0	Excluded
hsa-miR-4274	0	0	0	0	0	0	0	0	0	0	0	0	Excluded
hsa-miR-4275	0	0	0	0	0	0	0	0	0	0	0	0	Excluded
hsa-miR-4276	0	0	0	0	0	0	0	0	0	0	0	0	Excluded
hsa-miR-4277	0	0	0	0	0	0	0	0	0	0	0	0	Excluded
hsa-miR-4278	0	0	0	0	0	0	0	0	0	0	0	0	Excluded
hsa-miR-4279	0	0	0	0	0	0	0	0	0	0	0	0	Excluded
hsa-miR-4280	0	0	0	0	0	0	0	0	0	0	0	0	Excluded
hsa-miR-4281	0	0	0	0	0	0	0	0	0	0	0	0	Excluded
hsa-miR-4282	0	0	0	0	0	0	0	0	0	0	0	0	Excluded
hsa-miR-4283	0	0	0	0	0	0	0	0	0	0	0	0	Excluded
hsa-miR-4284	0	0	0	0	0	0	0	0	0	0	0	0	Excluded
hsa-miR-4285	0	0	0	0	0	0	0	0	0	0	0	0	Excluded
hsa-miR-4286	0	0	0	0	0	0	0	0	0	0	0	0	Excluded
hsa-miR-4287	0	0	0	0	0	0	0	0	0	0	0	0	Excluded
hsa-miR-4288	0	0	0	0	0	0	0	0	0	0	0	0	Excluded
hsa-miR-4289	0	0	0	0	0	0	0	0	0	0	0	0	Excluded
hsa-miR-429	0	0	0.00214592	0	0.00374813	0.00193906	0.0043592	0	0.00142248	0.0024888	0.00202634	0	Excluded
hsa-miR-4290	0	0	0	0	0	0	0	0	0	0	0	0	Excluded
hsa-miR-4291	0	0	0	0	0	0	0	0	0	0	0	0	Excluded
hsa-miR-4292	0	0	0	0	0	0	0	0	0	0	0	0	Excluded
hsa-miR-4293	0	0	0	0	0	0	0	0	0	0	0	0	Excluded
hsa-miR-4294	0	0	0	0	0	0	0	0	0	0	0	0	Excluded
hsa-miR-4295	0	0	0	0	0	0	0	0	0	0	0	0	Excluded
hsa-miR-4296	0	0	0	0	0	0	0	0	0	0	0	0	Excluded
hsa-miR-4297	0	0	0	0	0	0	0	0	0	0	0	0	Excluded
hsa-miR-4298	0	0	0	0	0	0	0	0	0	0	0	0	Excluded
hsa-miR-4299	0	0	0	0	0	0	0	0	0	0	0	0	Excluded
hsa-miR-4300	0	0	0	0	0	0	0	0	0	0	0	0	Excluded
hsa-miR-4301	0	0	0	0	0	0	0	0	0	0	0	0	Excluded
hsa-miR-4302	0	0	0	0	0	0	0	0	0	0	0	0	Excluded
hsa-miR-4303	0	0	0	0	0	0	0	0	0	0	0	0	Excluded
hsa-miR-4304	0	0	0	0	0	0	0	0	0	0	0	0	Excluded
hsa-miR-4305	0	0	0	0	0	0	0	0	0	0	0	0	Excluded
hsa-miR-4306	0	0	0	0	0	0	0	0	0	0	0	0	Excluded
hsa-miR-4307	0	0	0	0	0	0	0	0	0	0	0	0	Excluded
hsa-miR-4308	0	0	0	0	0	0	0	0	0	0	0	0	Excluded
hsa-miR-4309	0	0	0	0	0	0	0	0	0	0	0	0	Excluded
hsa-miR-4310	0	0	0	0	0	0	0	0	0	0	0	0	Excluded
hsa-miR-4311	0	0	0	0	0	0	0	0	0	0	0	0	Excluded
hsa-miR-4312	0	0	0	0	0	0	0	0	0	0	0	0	Excluded
hsa-miR-4313	0	0	0	0	0	0	0	0	0	0	0	0	Excluded
hsa-miR-431-3p	0	0	0	0	0	0	0	0	0	0	0	0	Excluded
hsa-miR-4314	0	0	0	0	0	0	0	0	0	0	0	0	Excluded
hsa-miR-4315	0	0	0	0	0	0	0	0	0	0	0	0	Excluded
hsa-miR-431-5p	0	0	0	0	0	0	0	0	0	0	0	0	Excluded
hsa-miR-4316	0	0	0	0	0	0	0	0	0	0	0	0	Excluded
hsa-miR-4317	0	0	0	0	0	0	0	0	0	0	0	0	Excluded
hsa-miR-4318	0	0	0	0	0	0	0	0	0	0	0	0	Excluded
hsa-miR-4319	0	0	0	0	0	0	0	0	0	0	0	0	Excluded
hsa-miR-4320	0	0	0	0	0	0	0	0	0	0	0	0	Excluded
hsa-miR-4321	0	0	0	0	0	0	0	0	0	0	0	0	Excluded
hsa-miR-4322	0	0	0	0	0	0	0	0	0	0	0	0	Excluded
hsa-miR-4323	0	0	0	0	0	0	0	0	0	0	0	0	Excluded
hsa-miR-432-3p	0	0	0	0	0	0	0	0	0	0	0	0	Excluded
hsa-miR-4324	0	0	0	0	0	0	0	0	0	0	0	0	Excluded
hsa-miR-4325	0	0	0	0	0	0	0	0	0	0	0	0	Excluded
hsa-miR-432-5p	0	0	0	0	0	0	0	0	0	0	0	0	Excluded
hsa-miR-4327	0	0	0	0	0	0	0	0	0	0	0	0	Excluded
hsa-miR-4328	0	0	0	0	0	0	0	0	0	0	0	0	Excluded
hsa-miR-4329	0	0	0	0	0	0	0	0	0	0	0	0	Excluded
hsa-miR-4330	0	0	0	0	0	0	0	0	0	0	0	0	Excluded
hsa-miR-433-3p	0	0	0	0	0	0	0	0	0	0	0	0	Excluded
hsa-miR-433-5p	0	0	0	0	0	0	0	0	0	0	0	0	Excluded
hsa-miR-4418	0	0	0	0	0	0	0	0	0	0	0	0	Excluded
hsa-miR-4420	0	0	0	0	0	0	0	0	0	0	0	0	Excluded
hsa-miR-4421	0	0	0	0	0	0	0	0	0	0	0	0	Excluded
hsa-miR-4422	0	0	0	0	0	0	0	0	0	0	0	0	Excluded
hsa-miR-4423-3p	0	0	0	0	0	0	0	0	0	0	0	0	Excluded
hsa-miR-4423-5p	0	0	0	0	0	0	0	0	0	0	0	0	Excluded
hsa-miR-4424	0	0	0	0	0	0	0	0	0	0	0	0	Excluded
hsa-miR-4425	0	0	0	0	0	0	0	0	0	0	0	0	Excluded
hsa-miR-4426	0	0	0	0	0	0	0	0	0	0	0	0	Excluded
hsa-miR-4427	0	0	0	0	0	0	0	0	0	0	0	0	Excluded
hsa-miR-4428	0	0	0	0	0	0	0	0	0	0	0	0	Excluded
hsa-miR-4429	0	0	0	0	0	0	0	0	0	0	0	0	Excluded
hsa-miR-4430	0	0	0	0	0	0	0	0	0	0	0	0	Excluded
hsa-miR-4431	0	0	0	0	0	0	0	0	0	0	0	0	Excluded
hsa-miR-4432	0	0	0	0	0	0	0	0	0	0	0	0	Excluded
hsa-miR-4433a-3p	0	0	0	0	0	0	0	0	0	0	0	0	Excluded
hsa-miR-4433a-5p	0	0	0	0	0	0	0	0	0	0	0	0	Excluded
hsa-miR-4433b-3p	0	0	0	0	0	0	0	0	0	0	0	0	Excluded
hsa-miR-4433b-5p	0	0	0	0	0	0	0	0	0	0	0	0	Excluded
hsa-miR-4434	0	0	0	0	0	0	0	0	0	0	0	0	Excluded
hsa-miR-4435	0	0	0	0	0	0	0	0	0	0	0	0	Excluded
hsa-miR-4436a	0	0	0	0	0	0	0	0	0	0	0	0	Excluded
hsa-miR-4436b-3p	0	0	0	0	0	0	0	0	0	0	0	0	Excluded
hsa-miR-4436b-5p	0	0	0	0	0	0	0	0	0	0	0	0	Excluded
hsa-miR-4437	0	0	0	0	0	0	0	0	0	0	0	0	Excluded
hsa-miR-4438	0	0	0	0	0	0	0	0	0	0	0	0	Excluded
hsa-miR-4439	0	0	0	0	0	0	0	0	0	0	0	0	Excluded
hsa-miR-4440	0	0	0	0	0.00203252	0	0	0	0	0	0	0	Excluded
hsa-miR-4441	0	0	0	0	0	0	0	0	0	0	0	0	Excluded
hsa-miR-4442	0	0	0	0	0	0	0	0	0	0	0	0	Excluded
hsa-miR-4443	0	0	0	0	0	0	0	0	0	0.0769231	0	0	Excluded
hsa-miR-4444	0	0	0	0	0	0	0	0	0.333333	0	0	0	Excluded
hsa-miR-4445-3p	0	0	0	0	0	0	0	0	0	0	0	0	Excluded
hsa-miR-4445-5p	0	0	0	0	0	0	0	0	0	0	0	0	Excluded
hsa-miR-4446-3p	0	0	0	0	0	0	0	0	0	0	0	0	Excluded
hsa-miR-4446-5p	0	0	0	0	0	0	0	0	0	0	0	0	Excluded
hsa-miR-4447	0	0	0	0	0	0	0	0	0	0	0	0	Excluded
hsa-miR-4448	0	0	0	0	0	0	0	0	0	0	0	0	Excluded
hsa-miR-4449	0	0	0	0	0	0	0	0	0	0	0	0	Excluded
hsa-miR-4450	0	0	0	0	0	0	0	0	0	0	0	0	Excluded
hsa-miR-4451	0	0	0	0	0	0	0	0	0	0	0	0	Excluded
hsa-miR-4452	0	0	0	0	0	0	0	0	0	0	0	0	Excluded
hsa-miR-4453	0	0	0	0	0	0	0	0	0	0	0	0	Excluded
hsa-miR-4454	0	0	0	0	0.017094	0.0754717	0.133333	0	0	0.0357143	0.142857	0.1	Excluded
hsa-miR-4455	0	0	0	0	0	0	0	0	0	0	0	0	Excluded
hsa-miR-4457	0	0	0	0	0	0	0	0	0	0	0	0	Excluded
hsa-miR-4458	0	0	0	0	0	0	0	0	0	0	0	0	Excluded
hsa-miR-4460	0	0	0	0	0	0	0	0	0	0	0	0	Excluded
hsa-miR-4462	0	0	0	0	0	0	0	0	0	0	0	0	Excluded
hsa-miR-4463	0	0	0	0	0	0	0	0	0	0	0	0	Excluded
hsa-miR-4464	0	0	0	0	0	0	0	0	0	0	0	0	Excluded
hsa-miR-4465	0	0	0	0	0	0	0	0	0	0	0	0	Excluded
hsa-miR-4466	0	0	0	0	0	0	0	0	0	0	0	0	Excluded
hsa-miR-4467	0.0043956	0	0.00452489	0	0.00357143	0	0	0	0	0	0.0142857	0.00342466	Excluded
hsa-miR-4468	0	0	0	0	0	0	0	0	0	0	0	0	Excluded
hsa-miR-4469	0	0	0	0	0	0	0	0	0	0	0	0	Excluded
hsa-miR-4470	0	0	0	0	0	0	0	0	0	0	0	0	Excluded
hsa-miR-4471	0	0	0	0	0	0	0	0	0	0	0	0	Excluded
hsa-miR-4472	0	0	0	0	0	0	0	0	0	0	0	0	Excluded
hsa-miR-4473	0	0	0	0	0	0	0	0	0	0	0.0238095	0	Excluded
hsa-miR-4474-3p	0	0	0	0	0	0	0	0.117647	0	0	0	0	Excluded
hsa-miR-4474-5p	0	0	0	0	0	0	0	0	0	0	0	0	Excluded
hsa-miR-4475	0	0	0	0	0	0	0	0	0	0	0	0	Excluded
hsa-miR-4476	0	0	0	0	0	0	0	0	0	0	0	0	Excluded
hsa-miR-4477a	0	0	0	0	0	0	0	0	0	0	0	0	Excluded
hsa-miR-4477b	0	0	0	0	0	0	0	0	0.111111	0	0	0	Excluded
hsa-miR-4478	0	0	0	0	0	0	0	0	0	0	0	0	Excluded
hsa-miR-4479	0	0	0	0	0	0	0	0	0	0	0	0	Excluded
hsa-miR-448	0	0	0	0	0	0	0	0	0	0	0	0	Excluded
hsa-miR-4480	0	0	0	0	0	0	0	0	0	0	0	0	Excluded
hsa-miR-4481	0	0	0	0	0	0	0	0	0	0	0	0	Excluded
hsa-miR-4482-3p	0	0	0	0	0	0	0	0	0	0	0	0	Excluded
hsa-miR-4482-5p	0	0	0	0	0	0	0	0	0	0	0	0	Excluded
hsa-miR-4483	0	0	0	0	0	0	0	0	0	0	0	0	Excluded
hsa-miR-4484	0	0	0	0	0	0	0	0	0	0	0	0	Excluded
hsa-miR-4485-3p	0	0	0	0	0.0416667	0	0.0214286	0.0917431	0.0519481	0	0.0925926	0.0833333	Excluded
hsa-miR-4485-5p	0	0	0	0	0	0	0	0	0.0625	0	0	0	Excluded
hsa-miR-4486	0	0	0	0	0	0	0	0	0	0	0	0	Excluded
hsa-miR-4487	0	0	0	0	0	0	0	0	0	0	0	0	Excluded
hsa-miR-4488	0	0	0	0	0	0	0	0	0	0	0	0	Excluded
hsa-miR-4489	0	0	0	0	0	0	0	0	0	0	0	0	Excluded
hsa-miR-4490	0	0	0	0	0	0	0	0	0	0	0	0	Excluded
hsa-miR-4491	0	0	0	0	0	0	0	0	0	0	0	0	Excluded
hsa-miR-4492	0	0	0	0	0	0	0	0	0	0	0	0	Excluded
hsa-miR-4493	0	0	0	0	0	0	0	0	0	0	0	0	Excluded
hsa-miR-4494	0	0	0	0	0	0	0	0	0	0	0	0	Excluded
hsa-miR-4495	0	0	0	0	0	0	0	0	0	0	0	0	Excluded
hsa-miR-4496	0	0	0	0	0	0	0	0	0	0	0	0	Excluded
hsa-miR-4497	0	0	0	0	0	0	0	0	0	0	0	0	Excluded
hsa-miR-4498	0	0	0	0	0	0	0	0	0	0	0	0	Excluded
hsa-miR-4499	0	0	0	0	0	0	0	0	0	0	0	0	Excluded
hsa-miR-449a	0	0	0	0	0	0	0	0	0	0	0	0	Excluded
hsa-miR-449b-3p	0	0	0	0	0	0	0	0	0	0	0	0	Excluded
hsa-miR-449b-5p	0	0.142857	0	0	0.142857	0	0	0	0	0.142857	0.142857	0	Excluded
hsa-miR-449c-3p	0	0	0	0	0	0	0	0	0	0	0	0	Excluded
hsa-miR-449c-5p	0	0	0	0	0	0	0	0	0	0	0	0	Excluded
hsa-miR-4500	0	0	0	0	0	0	0	0	0	0	0	0	Excluded
hsa-miR-4501	0	0	0	0	0	0	0	0	0	0	0	0	Excluded
hsa-miR-4502	0	0	0	0	0	0	0	0	0	0	0	0	Excluded
hsa-miR-4503	0	0	0	0	0	0	0	0	0	0	0	0	Excluded
hsa-miR-4504	0	0	0	0	0	0	0	0	0	0	0	0	Excluded
hsa-miR-4505	0	0	0	0	0	0	0	0	0	0	0	0	Excluded
hsa-miR-4506	0	0	0	0	0	0	0	0	0	0	0	0	Excluded
hsa-miR-4507	0	0	0	0	0	0	0	0	0	0	0	0	Excluded
hsa-miR-4508	0	0	0	0	0	0	0	0	0	0	0	0	Excluded
hsa-miR-4509	0	0	0	0	0	0	0	0	0	0	0	0	Excluded
hsa-miR-450a-1-3p	0	0	0	0	0	0	0	0	0	0	0	0	Excluded
hsa-miR-450a-2-3p	0	0	0	0	0	0	0	0	0	0	0	0	Excluded
hsa-miR-450b-3p	0	0	0	0	0	0	0	0	0	0	0	0	Excluded
hsa-miR-4510	0	0	0	0	0	0	0	0	0	0	0	0	Excluded
hsa-miR-4511	0	0	0	0	0	0	0	0	0	0	0	0	Excluded
hsa-miR-4512	0	0	0	0	0	0	0	0	0	0	0	0	Excluded
hsa-miR-4513	0	0	0	0	0	0	0	0	0	0	0	0	Excluded
hsa-miR-4514	0	0	0	0	0	0	0	0	0	0	0	0	Excluded
hsa-miR-4515	0	0	0	0	0	0	0	0	0	0	0	0	Excluded
hsa-miR-4516	0	0	0	0	0	0	0	0	0	0	0	0	Excluded
hsa-miR-4517	0	0	0	0	0	0	0	0	0	0	0	0	Excluded
hsa-miR-4518	0	0	0	0	0	0	0	0	0.0128205	0	0	0	Excluded
hsa-miR-4519	0	0	0	0	0	0	0	0	0	0	0	0	Excluded
hsa-miR-451a	0	0	0	0	0	0	0	0	0	0	0	0	Excluded
hsa-miR-451b	0	0	0	0	0	0	0	0	0	0	0	0	Excluded
hsa-miR-4520-2-3p	0	0	0	0	0	0	0	0	0	0	0	0	Excluded
hsa-miR-4520-3p	0	0	0	0	0	0	0	0	0	0	0	0	Excluded
hsa-miR-4520-5p	0	0	0	0	0	0	0	0	0	0	0	0	Excluded
hsa-miR-4522	0	0	0	0	0	0	0	0	0	0	0	0	Excluded
hsa-miR-4523	0	0	0	0	0	0	0	0	0	0	0	0	Excluded
hsa-miR-452-3p	0	0	0	0	0	0	0	0	0	0	0	0	Excluded
hsa-miR-4524a-3p	0	0	0	0	0	0	0	0	0	0	0	0	Excluded
hsa-miR-4524a-5p	0	0	0	0	0	0	0	0	0	0	0	0	Excluded
hsa-miR-4524b-3p	0	0	0	0	0	0	0	0	0	0	0	0	Excluded
hsa-miR-4524b-5p	0	0	0	0	0	0	0	0	0	0	0	0	Excluded
hsa-miR-4525	0	0	0	0	0	0	0	0	0	0	0	0	Excluded
hsa-miR-452-5p	0	0	0	0	0	0	0	0	0	0	0	0	Excluded
hsa-miR-4526	0	0	0	0	0	0	0	0	0	0	0	0	Excluded
hsa-miR-4527	0	0	0	0	0	0	0	0	0	0	0	0	Excluded
hsa-miR-4528	0	0	0	0	0	0	0	0	0	0	0	0	Excluded
hsa-miR-4529-3p	0	0	0	0	0	0	0	0	0	0	0	0	Excluded
hsa-miR-4529-5p	0	0	0	0	0	0	0	0	0	0	0	0	Excluded
hsa-miR-4530	0	0	0	0	0	0	0	0	0	0	0	0	Excluded
hsa-miR-4531	0	0	0	0	0	0	0	0	0	0	0	0	Excluded
hsa-miR-4533	0	0	0	0	0	0	0	0	0	0	0	0	Excluded
hsa-miR-4534	0	0	0	0	0	0	0	0	0	0	0	0	Excluded
hsa-miR-4535	0	0	0	0	0	0	0	0	0	0	0	0	Excluded
hsa-miR-4536-3p	0	0	0	0	0	0	0	0	0	0	0	0	Excluded
hsa-miR-4536-5p	0	0	0	0	0	0	0	0	0	0	0	0	Excluded
hsa-miR-4537	0	0	0	0	0	0	0	0	0	0	0	0	Excluded
hsa-miR-4538	0	0	0	0	0	0	0	0	0	0	0	0	Excluded
hsa-miR-4539	0	0	0	0	0	0	0	0	0	0	0	0	Excluded
hsa-miR-4540	0	0	0	0	0	0	0	0	0	0	0	0	Excluded
hsa-miR-454-5p	0	0	0	0	0.00147929	0.0049505	0	0.00943396	0	0	0.00390625	0.00160256	Excluded
hsa-miR-4632-3p	0	0	0	0	0	0	0	0	0	0	0	0	Excluded
hsa-miR-4632-5p	0	0	0	0	0	0	0	0	0	0	0	0	Excluded
hsa-miR-4633-3p	0	0	0	0	0	0	0	0	0	0	0	0	Excluded
hsa-miR-4633-5p	0	0	0	0	0	0	0	0	0	0	0	0	Excluded
hsa-miR-4634	0	0	0	0	0	0	0	0	0	0	0	0	Excluded
hsa-miR-4635	0	0	0	0	0	0	0	0	0	0	0	0	Excluded
hsa-miR-4636	0	0	0	0	0	0	0	0	0	0	0	0	Excluded
hsa-miR-4637	0	0	0	0	0	0	0	0	0	0	0	0	Excluded
hsa-miR-4638-3p	0	0	0	0	0	0	0	0	0	0	0	0	Excluded
hsa-miR-4638-5p	0	0	0	0	0	0	0	0	0	0	0	0	Excluded
hsa-miR-4639-3p	0	0	0	0	0	0	0	0	0	0	0	0	Excluded
hsa-miR-4639-5p	0	0	0	0	0	0	0	0	0	0	0	0	Excluded
hsa-miR-4640-3p	0	0	0	0	0	0	0	0	0	0	0	0	Excluded
hsa-miR-4640-5p	0	0	0	0	0	0	0	0	0	0	0	0	Excluded
hsa-miR-4641	0	0	0	0	0	0	0	0	0	0	0	0	Excluded
hsa-miR-4642	0	0	0	0	0	0	0	0	0	0	0	0	Excluded
hsa-miR-4643	0	0	0	0	0	0	0	0	0	0	0	0	Excluded
hsa-miR-4644	0	0	0	0	0	0	0	0	0	0	0	0	Excluded
hsa-miR-4645-3p	0	0	0	0	0	0	0	0	0	0	0	0	Excluded
hsa-miR-4645-5p	0	0	0	0	0	0	0	0	0	0	0	0	Excluded
hsa-miR-4646-3p	0	0	0	0	0	0	0	0	0	0	0	0	Excluded
hsa-miR-4646-5p	0	0	0	0	0	0	0	0	0	0	0	0	Excluded
hsa-miR-4647	0	0	0	0	0	0	0	0	0	0	0	0	Excluded
hsa-miR-4648	0	0	0	0	0	0	0	0	0	0	0	0	Excluded
hsa-miR-4649-3p	0	0	0	0	0	0	0	0	0	0	0	0	Excluded
hsa-miR-4649-5p	0	0	0	0	0	0	0	0	0	0	0	0	Excluded
hsa-miR-4650-3p	0	0	0	0	0	0	0	0	0	0	0	0	Excluded
hsa-miR-4650-5p	0	0	0	0	0	0	0	0	0	0	0	0	Excluded
hsa-miR-4651	0	0	0	0	0	0	0	0	0	0	0	0	Excluded
hsa-miR-4652-3p	0	0	0	0	0	0.00775194	0	0	0	0	0	0	Excluded
hsa-miR-4652-5p	0	0	0	0	0	0	0	0	0	0	0	0.00487805	Excluded
hsa-miR-4653-3p	0	0	0	0	0	0	0	0	0	0	0	0	Excluded
hsa-miR-4653-5p	0	0	0	0	0	0	0	0	0	0	0	0	Excluded
hsa-miR-4654	0	0	0	0	0	0	0	0	0	0	0	0	Excluded
hsa-miR-4655-3p	0	0	0	0	0	0	0	0	0	0	0	0	Excluded
hsa-miR-4655-5p	0	0	0	0	0	0	0	0	0	0	0	0	Excluded
hsa-miR-4656	0	0	0	0	0	0	0	0	0	0	0	0	Excluded
hsa-miR-4657	0	0	0	0	0	0	0	0	0	0	0	0	Excluded
hsa-miR-4658	0	0	0	0	0	0	0	0	0	0	0	0	Excluded
hsa-miR-4659a-3p	0	0	0	0	0	0.00925926	0	0	0	0	0	0	Excluded
hsa-miR-4659a-5p	0	0	0	0	0	0	0	0	0	0	0	0	Excluded
hsa-miR-4659b-3p	0	0	0	0	0	0	0	0	0	0	0	0	Excluded
hsa-miR-4659b-5p	0	0	0	0	0	0	0	0	0	0	0	0	Excluded
hsa-miR-466	0	0	0	0	0	0	0	0	0	0	0	0	Excluded
hsa-miR-4660	0	0	0	0	0	0	0.16	0	0	0	0	0	Excluded
hsa-miR-4661-3p	0	0	0	0	0	0	0	0	0	0.047619	0	0	Excluded
hsa-miR-4661-5p	0	0	0	0	0.00759013	0.0136054	0.0425532	0	0	0	0	0	Excluded
hsa-miR-4662a-3p	0	0	0	0	0	0	0	0	0	0	0	0	Excluded
hsa-miR-4662a-5p	0	0	0	0	0	0	0	0	0	0	0	0	Excluded
hsa-miR-4662b	0	0	0	0	0	0	0	0	0	0	0	0	Excluded
hsa-miR-4663	0	0	0	0	0	0	0	0	0	0	0	0	Excluded
hsa-miR-4664-3p	0	0	0	0	0	0	0	0	0	0	0	0	Excluded
hsa-miR-4664-5p	0	0	0	0	0	0	0	0	0	0	0	0	Excluded
hsa-miR-4665-3p	0	0	0	0	0	0	0	0	0	0	0	0	Excluded
hsa-miR-4665-5p	0	0	0	0	0	0	0	0	0	0	0	0	Excluded
hsa-miR-4666a-3p	0	0	0	0	0	0	0	0	0	0	0	0	Excluded
hsa-miR-4666a-5p	0	0	0	0	0	0	0	0	0	0	0	0	Excluded
hsa-miR-4666b	0	0	0	0	0	0	0	0	0	0	0	0	Excluded
hsa-miR-4667-3p	0	0	0	0	0	0	0	0	0	0	0	0	Excluded
hsa-miR-4667-5p	0	0	0	0	0	0	0	0	0	0	0	0	Excluded
hsa-miR-4668-3p	0	0	0	0	0	0	0	0	0	0	0	0	Excluded
hsa-miR-4668-5p	0	0	0	0	0	0	0	0	0	0	0	0	Excluded
hsa-miR-4669	0	0	0	0	0	0	0	0	0	0	0	0	Excluded
hsa-miR-4670-3p	0	0	0	0	0	0	0	0	0	0	0	0	Excluded
hsa-miR-4670-5p	0	0	0	0	0.0222222	0	0	0	0	0	0	0	Excluded
hsa-miR-4671-3p	0	0	0	0	0	0	0	0	0	0	0	0	Excluded
hsa-miR-4671-5p	0	0	0	0	0	0	0	0	0	0	0	0	Excluded
hsa-miR-4672	0	0	0	0	0	0	0	0	0	0	0	0	Excluded
hsa-miR-4673	0	0	0	0	0	0	0	0	0	0	0	0	Excluded
hsa-miR-4674	0	0	0	0	0	0	0	0	0	0	0	0	Excluded
hsa-miR-4675	0	0	0	0	0	0	0	0	0	0	0	0	Excluded
hsa-miR-4676-3p	0	0	0	0	0	0.00854701	0	0	0	0	0	0	Excluded
hsa-miR-4676-5p	0	0	0	0	0	0	0	0	0	0	0	0	Excluded
hsa-miR-4677-3p	0	0	0	0	0	0	0.008	0	0	0.00566572	0	0	Excluded
hsa-miR-4677-5p	0	0	0	0	0	0	0	0	0	0	0	0	Excluded
hsa-miR-4678	0	0	0	0	0	0	0	0	0	0	0	0	Excluded
hsa-miR-4679	0	0	0	0	0	0	0	0	0	0	0	0	Excluded
hsa-miR-4680-3p	0	0	0	0	0	0	0	0	0	0	0	0	Excluded
hsa-miR-4680-5p	0	0	0	0	0	0	0	0	0	0	0	0	Excluded
hsa-miR-4681	0	0	0	0	0	0	0	0	0	0	0	0	Excluded
hsa-miR-4682	0	0	0	0	0	0	0.0454545	0	0	0	0	0	Excluded
hsa-miR-4683	0	0	0	0	0	0	0	0	0	0	0	0	Excluded
hsa-miR-4684-3p	0	0	0	0	0	0	0	0	0	0	0	0	Excluded
hsa-miR-4684-5p	0	0	0	0	0	0	0	0	0	0	0	0	Excluded
hsa-miR-4685-3p	0	0	0	0	0	0	0	0	0	0	0	0	Excluded
hsa-miR-4685-5p	0	0	0	0	0	0	0	0	0	0	0	0	Excluded
hsa-miR-4686	0	0	0	0	0	0	0	0	0	0	0	0	Excluded
hsa-miR-4687-3p	0	0	0	0	0	0	0	0	0	0	0	0	Excluded
hsa-miR-4687-5p	0	0	0	0	0	0	0	0	0	0	0	0	Excluded
hsa-miR-4688	0	0	0	0	0	0	0	0	0	0	0	0	Excluded
hsa-miR-4689	0	0	0	0	0	0	0	0	0	0	0	0	Excluded
hsa-miR-4690-3p	0	0	0	0	0	0	0	0	0	0	0	0	Excluded
hsa-miR-4690-5p	0	0	0	0	0	0	0	0	0	0	0	0	Excluded
hsa-miR-4691-3p	0	0	0	0	0	0	0	0	0	0	0	0	Excluded
hsa-miR-4691-5p	0	0	0	0	0	0	0	0	0	0	0	0	Excluded
hsa-miR-4692	0	0	0	0	0	0	0	0	0	0	0	0	Excluded
hsa-miR-4693-3p	0	0	0	0	0	0	0	0	0	0	0	0	Excluded
hsa-miR-4693-5p	0	0	0	0	0	0	0	0	0	0	0	0	Excluded
hsa-miR-4694-3p	0	0	0	0	0	0	0	0	0	0	0	0	Excluded
hsa-miR-4694-5p	0	0	0	0	0	0	0	0	0	0	0	0	Excluded
hsa-miR-4695-3p	0	0	0	0	0	0	0	0	0	0	0	0	Excluded
hsa-miR-4695-5p	0	0	0	0	0	0	0	0	0	0	0	0	Excluded
hsa-miR-4696	0	0	0	0	0	0	0	0	0	0	0	0	Excluded
hsa-miR-4697-3p	0	0	0	0	0	0	0	0	0	0	0	0	Excluded
hsa-miR-4697-5p	0	0	0	0	0	0	0	0	0	0	0	0	Excluded
hsa-miR-4698	0	0	0	0	0	0	0	0	0	0	0	0	Excluded
hsa-miR-4699-3p	0	0	0	0	0	0	0	0	0	0	0	0	Excluded
hsa-miR-4699-5p	0	0	0	0	0	0	0	0	0	0	0	0	Excluded
hsa-miR-4700-3p	0	0	0	0	0	0	0	0	0	0	0	0	Excluded
hsa-miR-4700-5p	0	0	0	0	0	0	0	0	0	0	0	0	Excluded
hsa-miR-4701-3p	0	0	0	0	0	0	0	0	0	0	0	0	Excluded
hsa-miR-4701-5p	0	0	0	0	0	0	0	0	0	0	0	0	Excluded
hsa-miR-4703-3p	0	0	0	0	0	0	0	0	0	0	0	0	Excluded
hsa-miR-4703-5p	0	0	0	0	0	0	0	0	0	0	0	0	Excluded
hsa-miR-4704-3p	0	0	0	0	0	0	0	0	0	0	0	0	Excluded
hsa-miR-4704-5p	0	0	0	0	0	0	0	0	0	0	0	0	Excluded
hsa-miR-4705	0	0	0	0	0	0	0	0	0	0	0	0	Excluded
hsa-miR-4706	0	0	0	0	0	0	0	0	0	0	0	0	Excluded
hsa-miR-4707-3p	0	0	0	0	0	0	0	0	0	0	0	0	Excluded
hsa-miR-4707-5p	0	0	0	0	0	0	0	0.025641	0	0	0	0	Excluded
hsa-miR-4708-3p	0	0	0	0	0	0	0	0	0	0	0	0	Excluded
hsa-miR-4708-5p	0	0	0	0	0	0	0	0	0	0	0	0	Excluded
hsa-miR-4709-3p	0	0	0	0	0	0	0	0	0	0	0	0	Excluded
hsa-miR-4709-5p	0	0	0	0	0	0	0	0	0	0	0	0	Excluded
hsa-miR-4710	0	0	0	0	0	0	0	0	0	0	0	0	Excluded
hsa-miR-4711-3p	0	0	0	0	0	0	0	0	0	0	0	0	Excluded
hsa-miR-4711-5p	0	0	0	0	0	0	0	0	0	0	0	0	Excluded
hsa-miR-4712-3p	0	0	0	0	0	0	0	0	0	0	0	0	Excluded
hsa-miR-4712-5p	0	0	0	0	0	0	0	0	0	0	0	0	Excluded
hsa-miR-4713-3p	0	0	0	0	0	0	0	0	0	0	0	0	Excluded
hsa-miR-4713-5p	0	0	0	0	0.00366972	0	0.0363636	0.0125	0	0	0	0	Excluded
hsa-miR-4714-3p	0	0	0	0	0	0	0	0	0	0	0	0	Excluded
hsa-miR-4714-5p	0	0	0	0	0	0	0	0	0	0	0	0	Excluded
hsa-miR-4715-3p	0	0	0	0	0	0	0	0	0	0	0	0	Excluded
hsa-miR-4715-5p	0	0	0	0	0	0	0	0	0	0	0	0	Excluded
hsa-miR-4716-3p	0	0	0	0	0	0	0	0	0	0	0	0	Excluded
hsa-miR-4716-5p	0	0	0	0	0	0	0	0	0	0	0	0	Excluded
hsa-miR-4717-3p	0	0	0	0	0	0	0	0	0	0	0	0	Excluded
hsa-miR-4717-5p	0	0	0	0	0	0	0	0	0	0	0	0	Excluded
hsa-miR-4718	0	0	0	0	0	0	0	0	0	0	0	0	Excluded
hsa-miR-4719	0	0	0	0	0	0	0	0	0	0	0	0	Excluded
hsa-miR-4720-3p	0	0	0	0	0	0	0	0	0	0	0	0	Excluded
hsa-miR-4720-5p	0	0	0	0	0	0	0	0	0	0	0	0	Excluded
hsa-miR-4721	0	0	0	0	0	0	0	0	0	0	0	0	Excluded
hsa-miR-4722-3p	0	0	0	0	0	0	0	0	0	0	0	0	Excluded
hsa-miR-4722-5p	0	0	0	0	0	0	0	0	0	0	0	0	Excluded
hsa-miR-4723-3p	0	0	0	0	0	0	0	0	0	0	0	0	Excluded
hsa-miR-4723-5p	0	0	0	0	0	0	0	0	0	0	0	0	Excluded
hsa-miR-4724-3p	0	0	0	0	0	0	0	0	0	0	0	0	Excluded
hsa-miR-4724-5p	0	0	0	0	0	0	0	0	0	0	0	0	Excluded
hsa-miR-4725-3p	0	0	0	0	0	0	0	0	0	0	0	0	Excluded
hsa-miR-4725-5p	0	0	0	0	0	0	0	0	0	0	0	0	Excluded
hsa-miR-4726-3p	0	0	0	0	0	0	0	0	0	0	0	0	Excluded
hsa-miR-4726-5p	0	0	0	0	0	0	0	0	0	0	0	0	Excluded
hsa-miR-4727-3p	0	0	0	0	0	0	0	0	0	0	0	0	Excluded
hsa-miR-4727-5p	0	0	0	0	0	0	0	0	0	0	0	0	Excluded
hsa-miR-4728-3p	0	0	0	0	0	0	0	0	0	0	0	0	Excluded
hsa-miR-4728-5p	0	0	0	0	0	0	0	0	0	0	0	0	Excluded
hsa-miR-4729	0	0	0	0	0	0	0	0	0	0	0	0	Excluded
hsa-miR-4730	0	0	0	0	0	0	0	0	0	0	0	0	Excluded
hsa-miR-4731-3p	0	0	0	0	0	0	0	0	0	0	0	0	Excluded
hsa-miR-4731-5p	0	0	0	0	0	0	0	0	0	0	0	0	Excluded
hsa-miR-4732-3p	0	0	0	0	0	0	0	0	0	0	0	0	Excluded
hsa-miR-4732-5p	0	0	0	0	0	0	0	0	0	0	0	0	Excluded
hsa-miR-4733-3p	0	0	0	0	0	0	0	0	0	0	0	0	Excluded
hsa-miR-4733-5p	0	0	0	0	0	0	0	0	0	0	0	0	Excluded
hsa-miR-4734	0	0	0	0	0	0	0	0	0	0	0	0	Excluded
hsa-miR-4735-3p	0	0	0	0	0	0	0	0	0	0	0	0	Excluded
hsa-miR-4735-5p	0	0	0	0	0	0	0	0	0	0	0	0	Excluded
hsa-miR-4736	0	0	0	0	0	0	0	0	0	0	0	0	Excluded
hsa-miR-4737	0	0	0	0	0	0	0	0	0	0	0	0	Excluded
hsa-miR-4738-3p	0	0	0	0	0	0	0	0	0	0	0	0	Excluded
hsa-miR-4738-5p	0	0	0	0	0	0	0	0	0	0	0	0	Excluded
hsa-miR-4739	0	0	0	0	0	0	0	0	0	0	0	0	Excluded
hsa-miR-4740-3p	0	0	0	0	0	0	0	0	0	0	0	0	Excluded
hsa-miR-4740-5p	0	0	0	0	0	0	0	0	0	0	0	0	Excluded
hsa-miR-4741	0	0	0	0	0	0	0	0	0	0	0	0	Excluded
hsa-miR-4742-3p	0	0	0	0	0	0	0	0	0	0	0	0	Excluded
hsa-miR-4742-5p	0	0	0	0	0	0	0	0	0	0	0	0	Excluded
hsa-miR-4743-3p	0	0	0	0	0	0	0	0	0	0	0	0	Excluded
hsa-miR-4743-5p	0	0	0	0	0	0	0	0	0	0	0	0	Excluded
hsa-miR-4744	0	0	0	0	0	0	0	0	0	0	0	0	Excluded
hsa-miR-4745-3p	0	0	0	0	0	0	0	0	0	0	0	0	Excluded
hsa-miR-4745-5p	0	0	0	0	0	0	0	0	0	0	0	0	Excluded
hsa-miR-4746-3p	0	0	0	0	0	0	0	0	0	0	0	0	Excluded
hsa-miR-4746-5p	0	0	0	0	0.00458716	0.00840336	0	0.0277778	0	0	0	0	Excluded
hsa-miR-4747-3p	0	0	0	0	0	0	0	0	0	0	0	0	Excluded
hsa-miR-4747-5p	0	0	0	0	0	0	0	0	0	0	0	0	Excluded
hsa-miR-4748	0	0	0	0	0	0	0	0	0	0	0	0	Excluded
hsa-miR-4749-3p	0	0	0	0	0	0	0	0	0	0	0	0	Excluded
hsa-miR-4749-5p	0	0	0	0	0	0	0	0	0	0	0	0	Excluded
hsa-miR-4750-3p	0	0	0	0	0	0	0	0	0	0	0	0	Excluded
hsa-miR-4750-5p	0	0	0	0	0	0	0	0	0	0	0	0	Excluded
hsa-miR-4751	0	0	0	0	0	0	0	0	0	0	0	0	Excluded
hsa-miR-4752	0	0	0	0	0	0	0	0	0	0	0	0	Excluded
hsa-miR-4753-3p	0	0	0	0	0	0	0	0	0	0	0	0	Excluded
hsa-miR-4753-5p	0	0	0	0	0	0	0	0	0	0	0	0	Excluded
hsa-miR-4754	0	0	0	0	0	0	0	0	0	0	0	0	Excluded
hsa-miR-4755-3p	0	0	0	0	0	0	0	0	0	0	0	0	Excluded
hsa-miR-4755-5p	0	0	0	0	0	0.00540541	0	0.0222222	0	0	0	0	Excluded
hsa-miR-4756-3p	0	0	0	0	0	0	0	0	0	0	0	0	Excluded
hsa-miR-4756-5p	0	0	0	0	0	0	0	0	0	0	0	0	Excluded
hsa-miR-4757-3p	0	0	0	0	0	0	0	0	0	0	0	0	Excluded
hsa-miR-4757-5p	0	0	0	0	0	0	0	0	0	0	0	0	Excluded
hsa-miR-4758-3p	0	0	0	0	0	0	0	0	0	0	0	0	Excluded
hsa-miR-4758-5p	0	0	0	0	0	0	0	0	0	0	0	0	Excluded
hsa-miR-4759	0	0	0	0	0	0	0	0	0	0	0	0	Excluded
hsa-miR-4760-3p	0	0	0	0	0	0	0	0	0	0	0	0	Excluded
hsa-miR-4760-5p	0	0	0	0	0	0	0	0	0	0	0	0	Excluded
hsa-miR-4761-3p	0	0	0	0	0	0	0	0	0	0	0	0	Excluded
hsa-miR-4761-5p	0	0	0	0	0	0	0	0	0	0	0	0	Excluded
hsa-miR-4762-3p	0	0	0	0	0	0	0	0	0	0	0	0	Excluded
hsa-miR-4762-5p	0	0	0	0	0	0	0	0	0	0	0	0	Excluded
hsa-miR-4763-3p	0	0	0	0	0	0	0	0	0	0	0	0	Excluded
hsa-miR-4763-5p	0	0	0	0	0	0	0	0	0	0	0	0	Excluded
hsa-miR-4764-3p	0	0	0	0	0	0	0	0	0	0	0	0	Excluded
hsa-miR-4764-5p	0	0	0	0	0	0	0	0	0	0.0238095	0	0	Excluded
hsa-miR-4765	0	0	0	0	0	0	0.111111	0	0	0	0	0	Excluded
hsa-miR-4766-3p	0	0	0	0	0	0	0	0	0	0	0	0	Excluded
hsa-miR-4766-5p	0	0	0	0	0	0.0666667	0	0	0	0	0	0	Excluded
hsa-miR-4767	0	0	0	0	0	0	0	0	0	0	0	0	Excluded
hsa-miR-4768-3p	0	0	0	0	0	0	0	0	0	0	0	0	Excluded
hsa-miR-4768-5p	0	0	0	0	0	0	0	0	0	0	0	0	Excluded
hsa-miR-4769-3p	0	0	0	0	0	0	0	0	0	0	0	0	Excluded
hsa-miR-4769-5p	0	0	0	0	0	0	0	0	0	0	0	0	Excluded
hsa-miR-4770	0	0	0	0	0	0	0	0	0	0	0	0	Excluded
hsa-miR-4771	0	0	0	0	0	0	0	0	0	0	0	0	Excluded
hsa-miR-4772-3p	0	0	0	0	0	0	0	0	0	0	0	0	Excluded
hsa-miR-4772-5p	0	0	0	0	0	0	0	0	0	0	0	0	Excluded
hsa-miR-4773	0	0	0	0	0	0	0	0	0	0	0	0	Excluded
hsa-miR-4774-3p	0	0	0	0	0	0	0	0	0	0	0	0	Excluded
hsa-miR-4774-5p	0	0	0	0	0	0	0	0	0	0	0	0	Excluded
hsa-miR-4775	0	0	0	0	0	0	0	0	0	0	0	0	Excluded
hsa-miR-4776-3p	0	0	0	0	0	0	0	0	0	0	0	0	Excluded
hsa-miR-4776-5p	0	0	0	0	0	0	0	0	0	0	0	0	Excluded
hsa-miR-4777-3p	0	0	0	0	0	0	0	0	0	0	0	0	Excluded
hsa-miR-4777-5p	0	0	0	0	0	0	0	0	0	0	0	0	Excluded
hsa-miR-4778-3p	0	0	0	0	0	0	0	0	0	0	0	0	Excluded
hsa-miR-4778-5p	0	0	0	0	0	0	0	0	0	0	0	0	Excluded
hsa-miR-4779	0	0	0	0	0	0	0	0	0	0	0	0	Excluded
hsa-miR-4780	0	0	0	0	0	0	0	0	0	0	0	0	Excluded
hsa-miR-4781-3p	0	0	0	0	0	0.047619	0	0	0	0	0	0	Excluded
hsa-miR-4781-5p	0	0	0	0	0	0	0	0	0	0	0	0	Excluded
hsa-miR-4782-3p	0	0	0	0	0	0	0	0	0	0	0	0	Excluded
hsa-miR-4782-5p	0	0	0	0	0	0	0	0	0	0	0	0	Excluded
hsa-miR-4783-3p	0	0	0	0	0.0909091	0	0	0	0	0	0	0	Excluded
hsa-miR-4783-5p	0	0	0	0	0	0	0	0	0	0	0	0	Excluded
hsa-miR-4784	0	0	0	0	0	0	0	0	0	0	0	0	Excluded
hsa-miR-4785	0	0	0	0	0	0	0	0	0	0	0	0	Excluded
hsa-miR-4786-3p	0	0	0	0	0	0	0	0	0	0	0	0	Excluded
hsa-miR-4786-5p	0	0	0	0	0	0	0	0	0	0	0	0	Excluded
hsa-miR-4787-3p	0	0	0	0	0	0	0	0	0	0	0	0	Excluded
hsa-miR-4787-5p	0	0	0	0	0	0	0	0	0	0	0	0	Excluded
hsa-miR-4788	0	0	0	0	0	0	0	0	0	0	0	0	Excluded
hsa-miR-4789-3p	0	0	0	0	0	0	0	0	0	0	0	0	Excluded
hsa-miR-4789-5p	0	0	0	0	0	0	0	0	0	0	0	0	Excluded
hsa-miR-4790-3p	0	0	0	0	0	0	0	0	0	0	0	0	Excluded
hsa-miR-4790-5p	0	0	0	0	0	0	0	0	0	0	0	0	Excluded
hsa-miR-4791	0	0	0	0	0	0	0	0	0	0	0	0	Excluded
hsa-miR-4793-3p	0	0	0	0	0	0	0	0	0	0	0	0	Excluded
hsa-miR-4793-5p	0	0	0	0	0	0	0	0	0	0	0	0	Excluded
hsa-miR-4794	0	0	0	0	0	0	0	0	0	0	0	0	Excluded
hsa-miR-4795-3p	0	0	0	0	0	0	0	0	0	0	0	0	Excluded
hsa-miR-4795-5p	0	0	0	0	0	0	0	0	0	0	0	0	Excluded
hsa-miR-4796-3p	0	0	0	0	0	0	0	0	0	0	0	0	Excluded
hsa-miR-4796-5p	0.0153846	0	0	0	0	0.00323625	0	0	0	0	0	0.0181818	Excluded
hsa-miR-4797-3p	0	0	0	0	0	0	0	0	0	0	0	0	Excluded
hsa-miR-4797-5p	0	0	0	0	0	0	0	0	0	0	0	0	Excluded
hsa-miR-4798-3p	0	0	0	0	0	0	0	0	0	0	0	0	Excluded
hsa-miR-4798-5p	0	0	0	0	0	0	0	0	0	0	0	0	Excluded
hsa-miR-4799-3p	0	0	0	0	0	0	0	0	0	0	0	0.125	Excluded
hsa-miR-4799-5p	0	0	0	0	0	0	0	0	0	0	0	0	Excluded
hsa-miR-4800-3p	0	0	0	0	0	0	0	0	0	0	0	0	Excluded
hsa-miR-4800-5p	0	0	0	0	0	0	0	0	0	0	0	0	Excluded
hsa-miR-4801	0	0	0	0	0	0	0	0	0	0	0	0	Excluded
hsa-miR-4802-3p	0	0	0	0	0	0	0	0	0	0	0	0	Excluded
hsa-miR-4802-5p	0	0	0	0	0	0	0	0	0	0	0	0	Excluded
hsa-miR-4803	0	0	0	0	0	0	0	0	0	0	0	0	Excluded
hsa-miR-4804-3p	0	0	0	0	0.0588235	0.00833333	0	0	0	0	0	0.0689655	Excluded
hsa-miR-4804-5p	0	0	0	0	0	0	0	0	0	0	0	0	Excluded
hsa-miR-483-5p	0	0	0	0	0	0	0	0	0	0	0	0	Excluded
hsa-miR-485-3p	0	0	0.047619	0	0	0	0	0	0	0	0	0	Excluded
hsa-miR-485-5p	0	0	0	0	0	0	0	0	0	0	0	0	Excluded
hsa-miR-486-3p	0	0	0	0	0	0	0	0	0	0	0	0	Excluded
hsa-miR-486-5p	0	0	0	0	0	0	0	0	0	0	0	0	Excluded
hsa-miR-487a-3p	0	0	0	0	0	0	0	0	0	0	0	0	Excluded
hsa-miR-487a-5p	0	0	0	0	0	0	0	0	0	0	0	0	Excluded
hsa-miR-487b-3p	0	0	0	0	0	0	0	0	0	0	0	0	Excluded
hsa-miR-487b-5p	0	0	0	0	0	0	0	0	0	0	0	0	Excluded
hsa-miR-488-3p	0	0	0	0	0	0	0	0	0	0	0	0	Excluded
hsa-miR-488-5p	0	0	0	0	0	0	0	0	0	0	0	0	Excluded
hsa-miR-489-3p	0	0	0	0	0	0	0	0	0	0	0	0	Excluded
hsa-miR-489-5p	0	0	0	0	0	0	0	0	0	0	0	0	Excluded
hsa-miR-490-3p	0	0	0	0	0	0	0	0	0	0	0	0	Excluded
hsa-miR-490-5p	0	0	0	0	0	0	0	0	0	0	0	0	Excluded
hsa-miR-491-3p	0	0	0	0	0	0.0384615	0	0	0	0	0	0	Excluded
hsa-miR-491-5p	0	0	0	0	0	0	0	0	0	0	0	0	Excluded
hsa-miR-492	0	0	0	0	0	0	0	0	0	0	0	0	Excluded
hsa-miR-493-3p	0	0	0	0	0	0	0	0	0	0	0	0	Excluded
hsa-miR-493-5p	0	0	0	0	0	0	0	0	0	0	0	0	Excluded
hsa-miR-494-3p	0	0	0	0	0	0	0	0	0	0	0	0	Excluded
hsa-miR-494-5p	0	0	0	0	0	0	0	0	0	0	0	0	Excluded
hsa-miR-495-3p	0	0	0	0	0	0	0	0	0	0	0	0	Excluded
hsa-miR-495-5p	0	0	0	0	0	0	0	0	0	0	0	0	Excluded
hsa-miR-496	0	0	0	0	0	0	0	0	0	0	0	0	Excluded
hsa-miR-497-3p	0	0	0	0	0	0	0	0	0	0	0	0	Excluded
hsa-miR-497-5p	0	0	0	0	0	0	0	0	0	0	0	0	Excluded
hsa-miR-498-3p	0	0	0	0	0	0	0	0	0	0	0	0	Excluded
hsa-miR-498-5p	0	0	0	0	0	0	0	0	0	0	0	0	Excluded
hsa-miR-4999-3p	0	0	0	0	0	0	0	0	0	0	0	0	Excluded
hsa-miR-4999-5p	0	0	0	0	0.125	0.133333	0	0	0	0	0	0	Excluded
hsa-miR-499a-3p	0	0	0	0	0	0	0	0	0	0	0	0	Excluded
hsa-miR-499a-5p	0	0	0	0	0	0	0	0	0	0	0	0	Excluded
hsa-miR-499b-3p	0	0	0	0	0	0	0	0	0	0	0	0	Excluded
hsa-miR-499b-5p	0	0	0	0	0	0	0	0	0	0	0	0	Excluded
hsa-miR-5000-3p	0	0	0	0	0	0	0	0	0	0	0	0	Excluded
hsa-miR-5000-5p	0	0	0	0	0	0	0	0	0	0	0	0	Excluded
hsa-miR-5001-3p	0	0.0232558	0	0	0	0.0216718	0	0	0	0	0	0	Excluded
hsa-miR-5001-5p	0	0	0	0	0	0	0	0	0.0909091	0	0	0	Excluded
hsa-miR-5002-3p	0	0	0	0	0	0	0	0	0	0	0	0	Excluded
hsa-miR-5002-5p	0	0	0	0	0	0	0	0	0	0	0	0	Excluded
hsa-miR-5003-3p	0	0	0	0	0	0	0	0	0	0	0	0	Excluded
hsa-miR-5003-5p	0	0	0	0	0	0	0	0	0	0	0	0	Excluded
hsa-miR-5004-3p	0	0	0	0	0	0	0	0	0	0	0	0	Excluded
hsa-miR-5004-5p	0	0	0	0	0	0	0	0	0	0	0	0	Excluded
hsa-miR-5006-3p	0	0	0	0	0	0	0	0	0	0	0	0	Excluded
hsa-miR-5006-5p	0	0	0	0	0	0	0	0	0	0	0	0	Excluded
hsa-miR-5007-3p	0	0	0	0	0	0	0	0	0	0	0	0	Excluded
hsa-miR-5007-5p	0	0	0	0	0	0	0	0	0	0	0	0	Excluded
hsa-miR-5008-3p	0	0	0	0	0	0	0	0	0	0	0	0	Excluded
hsa-miR-5008-5p	0	0	0	0	0	0	0	0	0	0	0	0	Excluded
hsa-miR-5009-3p	0	0	0	0	0	0	0	0	0	0	0	0	Excluded
hsa-miR-5009-5p	0	0	0	0	0	0	0	0	0	0	0	0	Excluded
hsa-miR-500a-5p	0	0.00180832	0	0.000712758	0.00850277	0.00318907	0.00230415	0.00221239	0	0.00101317	0	0	Excluded
hsa-miR-500b-3p	0	0	0	0	0.0588235	0.00757576	0	0	0	0	0	0.0350877	Excluded
hsa-miR-500b-5p	0	0.0021097	0	0.000829187	0.00987973	0.00370959	0.00268817	0.00257732	0	0.00118203	0	0	Excluded
hsa-miR-5010-3p	0	0	0	0	0	0	0	0	0	0	0	0	Excluded
hsa-miR-5010-5p	0	0	0	0	0	0	0	0	0	0	0	0	Excluded
hsa-miR-5011-3p	0	0	0	0	0	0	0	0	0	0	0	0	Excluded
hsa-miR-5011-5p	0	0	0	0	0	0	0	0	0	0	0	0	Excluded
hsa-miR-501-5p	0	0	0	0	0	0.00159617	0	0.00102775	0	0	0	0	Excluded
hsa-miR-502-5p	0	0	0	0	0.00393701	0.00323625	0	0	0	0	0	0	Excluded
hsa-miR-503-3p	0	0	0	0	0.285714	0	0	0	0	0	0	0	Excluded
hsa-miR-504-3p	0	0	0	0	0	0	0	0	0	0	0	0	Excluded
hsa-miR-504-5p	0	0	0	0	0	0	0	0	0	0	0	0	Excluded
hsa-miR-5047	0	0	0	0	0	0	0	0	0	0	0	0	Excluded
hsa-miR-505-3p	0	0	0	0	0	0	0	0	0	0	0	0	Excluded
hsa-miR-505-5p	0	0	0	0	0	0	0	0	0	0	0	0	Excluded
hsa-miR-506-3p	0	0	0	0	0	0	0	0	0	0	0	0	Excluded
hsa-miR-506-5p	0	0	0	0	0	0	0	0	0	0	0	0	Excluded
hsa-miR-507	0	0	0	0	0	0	0	0	0	0	0	0	Excluded
hsa-miR-508-3p	0	0	0	0	0	0	0	0	0	0	0	0	Excluded
hsa-miR-508-5p	0	0	0	0	0	0	0	0	0	0	0	0	Excluded
hsa-miR-5087	0	0	0	0	0	0	0	0	0	0	0	0	Excluded
hsa-miR-5088-3p	0	0	0	0	0	0	0	0	0	0	0	0	Excluded
hsa-miR-5088-5p	0	0	0	0	0	0	0	0	0	0	0	0	Excluded
hsa-miR-5089-3p	0	0	0	0	0	0	0	0	0	0	0	0	Excluded
hsa-miR-5089-5p	0	0	0.107143	0	0	0	0	0	0	0	0	0	Excluded
hsa-miR-5090	0	0	0	0	0.2	0	0	0	0	0	0	0	Excluded
hsa-miR-5091	0	0	0	0	0	0	0	0	0	0	0	0	Excluded
hsa-miR-5092	0	0	0	0	0	0	0	0	0	0	0	0	Excluded
hsa-miR-5093	0	0	0	0	0	0	0	0	0	0	0	0	Excluded
hsa-miR-509-3-5p	0	0	0	0	0	0	0	0	0	0	0	0	Excluded
hsa-miR-509-3p	0	0	0	0	0	0	0	0	0	0	0	0	Excluded
hsa-miR-5094	0	0	0	0	0	0	0	0	0	0	0	0	Excluded
hsa-miR-509-5p	0	0	0	0	0	0	0	0	0	0	0	0	Excluded
hsa-miR-5100	0.25	0.166667	0.0625	0.2	0.08	0.25	0	0.1875	0.05	0.25	0.15625	0	Excluded
hsa-miR-510-3p	0	0	0	0	0	0	0	0	0	0	0	0	Excluded
hsa-miR-510-5p	0	0	0	0	0	0	0	0	0	0	0	0	Excluded
hsa-miR-511-3p	0	0	0	0	0	0	0	0	0	0	0	0	Excluded
hsa-miR-511-5p	0	0	0	0	0	0	0	0	0	0	0	0	Excluded
hsa-miR-512-3p	0	0	0	0	0	0	0	0	0	0	0	0	Excluded
hsa-miR-512-5p	0	0	0	0	0	0	0	0	0	0	0	0	Excluded
hsa-miR-513a-3p	0	0	0	0	0	0	0	0	0	0	0	0	Excluded
hsa-miR-513a-5p	0	0	0	0	0	0	0	0	0	0	0	0	Excluded
hsa-miR-513b-3p	0	0	0	0	0	0	0	0	0	0	0	0	Excluded
hsa-miR-513b-5p	0	0	0	0	0	0	0	0	0	0	0	0	Excluded
hsa-miR-513c-3p	0	0	0	0	0	0	0	0	0	0	0	0	Excluded
hsa-miR-513c-5p	0	0	0	0	0	0	0	0	0	0	0	0	Excluded
hsa-miR-514a-3p	0	0	0	0	0	0	0	0	0	0	0	0	Excluded
hsa-miR-514a-5p	0	0	0	0	0	0	0	0	0	0	0	0	Excluded
hsa-miR-514b-3p	0	0	0	0	0	0	0	0	0	0	0	0	Excluded
hsa-miR-514b-5p	0	0	0	0	0	0	0	0	0	0	0	0	Excluded
hsa-miR-515-3p	0	0	0	0	0	0	0	0	0	0	0	0	Excluded
hsa-miR-515-5p	0	0	0	0	0	0	0	0	0	0	0	0	Excluded
hsa-miR-516a-3p	0	0	0	0	0	0	0	0	0	0	0	0	Excluded
hsa-miR-516a-5p	0	0	0	0	0	0	0	0	0	0	0	0	Excluded
hsa-miR-516b-3p	0	0	0	0	0	0	0	0	0	0	0	0	Excluded
hsa-miR-516b-5p	0	0	0	0	0	0	0	0	0	0	0	0	Excluded
hsa-miR-517-5p	0	0	0	0	0	0	0	0	0	0	0	0	Excluded
hsa-miR-517a-3p	0	0	0	0	0	0	0	0	0	0	0	0	Excluded
hsa-miR-517b-3p	0	0	0	0	0	0	0	0	0	0	0	0	Excluded
hsa-miR-517c-3p	0	0	0	0	0	0	0	0	0	0	0	0	Excluded
hsa-miR-5186	0	0	0	0	0	0	0	0	0	0	0	0	Excluded
hsa-miR-5187-3p	0	0	0	0	0	0	0	0	0	0	0	0	Excluded
hsa-miR-5187-5p	0	0	0	0	0	0	0	0	0	0	0	0	Excluded
hsa-miR-5188	0	0	0	0	0	0	0	0	0	0	0	0	Excluded
hsa-miR-5189-3p	0	0	0	0	0	0	0	0	0	0	0	0	Excluded
hsa-miR-5189-5p	0	0	0	0	0	0	0	0	0	0	0	0	Excluded
hsa-miR-518a-3p	0	0	0	0	0	0	0	0	0	0	0	0	Excluded
hsa-miR-518a-5p	0	0	0	0	0	0	0	0	0	0	0	0	Excluded
hsa-miR-518b	0	0	0	0	0	0	0	0	0	0	0	0	Excluded
hsa-miR-518c-3p	0	0	0	0	0	0	0	0	0	0	0	0	Excluded
hsa-miR-518c-5p	0	0	0	0	0	0	0	0	0	0	0	0	Excluded
hsa-miR-518d-3p	0	0	0	0	0	0	0	0	0	0	0	0	Excluded
hsa-miR-518d-5p	0	0	0	0	0	0	0	0	0	0	0	0	Excluded
hsa-miR-518e-3p	0	0	0	0	0	0	0	0	0	0	0	0	Excluded
hsa-miR-518e-5p	0	0	0	0	0	0	0	0	0	0	0	0	Excluded
hsa-miR-518f-3p	0	0	0	0	0	0	0	0	0	0	0	0	Excluded
hsa-miR-518f-5p	0	0	0	0	0	0	0	0	0	0	0	0	Excluded
hsa-miR-5190	0	0	0	0	0	0	0	0	0	0	0	0	Excluded
hsa-miR-5191	0	0	0	0	0	0	0	0	0	0	0	0	Excluded
hsa-miR-5192	0	0	0	0	0	0	0	0	0	0	0	0	Excluded
hsa-miR-5193	0	0	0	0	0	0	0	0	0	0	0	0	Excluded
hsa-miR-5194	0	0	0	0	0	0	0	0	0	0	0	0	Excluded
hsa-miR-5195-3p	0	0	0	0	0	0	0	0	0	0	0	0	Excluded
hsa-miR-5195-5p	0	0	0	0	0	0	0	0	0	0	0	0	Excluded
hsa-miR-5196-3p	0	0	0	0	0	0	0	0	0	0	0	0	Excluded
hsa-miR-5196-5p	0	0	0	0	0	0	0	0	0	0	0	0	Excluded
hsa-miR-5197-3p	0	0	0	0	0	0	0	0	0	0	0	0	Excluded
hsa-miR-5197-5p	0	0	0	0	0	0	0	0	0	0	0	0	Excluded
hsa-miR-519a-2-5p	0	0	0	0	0	0	0	0	0	0	0	0	Excluded
hsa-miR-519a-3p	0	0	0	0	0	0	0	0	0	0	0	0	Excluded
hsa-miR-519a-5p	0	0	0	0	0	0	0	0	0	0	0	0	Excluded
hsa-miR-519b-3p	0	0	0	0	0	0	0	0	0	0	0	0	Excluded
hsa-miR-519b-5p	0	0	0	0	0	0	0	0	0	0	0	0	Excluded
hsa-miR-519c-3p	0	0	0	0	0	0	0	0	0	0	0	0	Excluded
hsa-miR-519c-5p	0	0	0	0	0	0	0	0	0	0	0	0	Excluded
hsa-miR-519d-3p	0	0	0	0	0	0	0	0	0	0	0	0	Excluded
hsa-miR-519d-5p	0	0	0	0	0	0	0	0	0	0	0	0	Excluded
hsa-miR-519e-3p	0	0	0	0	0	0	0	0	0	0	0	0	Excluded
hsa-miR-519e-5p	0	0	0	0	0	0	0	0	0	0	0	0	Excluded
hsa-miR-520a-3p	0	0	0	0	0	0	0	0	0	0	0	0	Excluded
hsa-miR-520a-5p	0	0	0	0	0	0	0	0	0	0	0	0	Excluded
hsa-miR-520b-3p	0	0	0	0	0	0	0	0	0	0	0	0	Excluded
hsa-miR-520b-5p	0	0	0	0	0	0	0	0	0	0	0	0	Excluded
hsa-miR-520c-3p	0	0	0	0	0	0	0	0	0	0	0	0	Excluded
hsa-miR-520c-5p	0	0	0	0	0	0	0	0	0	0	0	0	Excluded
hsa-miR-520d-3p	0	0	0	0	0	0	0	0	0	0	0	0	Excluded
hsa-miR-520d-5p	0	0	0	0	0	0	0	0	0	0	0	0	Excluded
hsa-miR-520e-3p	0	0	0	0	0	0	0	0	0	0	0	0	Excluded
hsa-miR-520e-5p	0	0	0	0	0	0	0	0	0	0	0	0	Excluded
hsa-miR-520f-3p	0	0	0	0	0	0	0	0	0	0	0	0	Excluded
hsa-miR-520f-5p	0	0	0	0	0	0	0	0	0	0	0	0	Excluded
hsa-miR-520g-3p	0	0	0	0	0	0	0	0	0	0	0	0	Excluded
hsa-miR-520g-5p	0	0	0	0	0	0	0	0	0	0	0	0	Excluded
hsa-miR-520h	0	0	0	0	0	0	0	0	0	0	0	0	Excluded
hsa-miR-521	0	0	0	0	0	0	0	0	0	0	0	0	Excluded
hsa-miR-522-3p	0	0	0	0	0	0	0	0	0	0	0	0	Excluded
hsa-miR-522-5p	0	0	0	0	0	0	0	0	0	0	0	0	Excluded
hsa-miR-523-3p	0	0	0	0	0	0	0	0	0	0	0	0	Excluded
hsa-miR-523-5p	0	0	0	0	0	0	0	0	0	0	0	0	Excluded
hsa-miR-524-3p	0	0	0	0	0	0	0	0	0	0	0	0	Excluded
hsa-miR-524-5p	0	0	0	0	0	0	0	0	0	0	0	0	Excluded
hsa-miR-525-3p	0	0	0	0	0	0	0	0	0	0	0	0	Excluded
hsa-miR-525-5p	0	0	0	0	0	0	0	0	0	0	0	0	Excluded
hsa-miR-526a-3p	0	0	0	0	0	0	0	0	0	0	0	0	Excluded
hsa-miR-526a-5p	0	0	0	0	0	0	0	0	0	0	0	0	Excluded
hsa-miR-526b-3p	0	0	0	0	0	0	0	0	0	0	0	0	Excluded
hsa-miR-526b-5p	0	0	0	0	0	0	0	0	0	0	0	0	Excluded
hsa-miR-527	0	0	0	0	0	0	0	0	0	0	0	0	Excluded
hsa-miR-532-3p	0	0.00255102	0.00277778	0.00385357	0.0131148	0.0187793	0.0107527	0.0328283	0.00416667	0	0.00347222	0	Excluded
hsa-miR-539-3p	0	0	0	0	0	0	0	0	0	0	0	0	Excluded
hsa-miR-539-5p	0	0	0	0	0	0	0	0	0	0	0	0	Excluded
hsa-miR-541-3p	0	0	0	0	0	0	0	0	0	0	0	0	Excluded
hsa-miR-541-5p	0	0	0	0	0	0	0	0	0	0	0	0	Excluded
hsa-miR-542-3p	0	0.000728332	0	0	0	0.000450653	0	0	0	0	0	0	Excluded
hsa-miR-542-5p	0	0	0	0	0	0	0	0	0	0	0	0	Excluded
hsa-miR-543	0	0	0	0	0	0	0	0	0	0	0	0	Excluded
hsa-miR-544a	0	0	0	0	0	0	0	0	0	0	0	0	Excluded
hsa-miR-544b	0	0	0	0	0	0	0	0	0	0	0	0	Excluded
hsa-miR-545-3p	0	0	0	0	0	0	0	0	0	0	0	0	Excluded
hsa-miR-545-5p	0	0	0	0	0	0	0	0	0	0	0	0	Excluded
hsa-miR-548a-3p	0	0.0119522	0	0	0.0313589	0.0103676	0.0420819	0	0	0	0	0.0122449	Excluded
hsa-miR-548a-5p	0	0	0	0	0	0.037594	0	0.021978	0	0	0	0	Excluded
hsa-miR-548aa	0	0	0	0	0	0	0	0	0	0	0	0	Excluded
hsa-miR-548ab	0	0	0	0	0	0	0	0	0	0	0	0	Excluded
hsa-miR-548ac	0	0	0	0	0	0	0	0	0	0	0	0	Excluded
hsa-miR-548ad-3p	0	0	0	0	0	0	0	0	0	0	0	0	Excluded
hsa-miR-548ad-5p	0	0	0	0	0	0	0	0	0	0	0	0	Excluded
hsa-miR-548ae-3p	0	0	0	0	0	0	0	0	0	0	0	0	Excluded
hsa-miR-548ae-5p	0	0	0	0	0	0	0	0	0	0	0	0	Excluded
hsa-miR-548ag	0	0	0	0	0	0	0	0	0	0	0	0	Excluded
hsa-miR-548ah-3p	0	0	0	0	0	0	0	0	0	0	0	0	Excluded
hsa-miR-548ah-5p	0	0	0	0	0	0	0	0	0	0	0	0	Excluded
hsa-miR-548ai	0	0	0	0	0	0	0	0	0	0	0	0	Excluded
hsa-miR-548aj-3p	0	0	0	0	0	0	0	0	0	0	0	0	Excluded
hsa-miR-548aj-5p	0	0	0	0	0	0	0	0	0	0	0	0	Excluded
hsa-miR-548ak	0	0	0	0	0	0	0	0	0	0	0	0	Excluded
hsa-miR-548al	0	0	0	0	0	0	0	0	0	0	0	0	Excluded
hsa-miR-548am-3p	0	0	0	0	0	0	0	0	0	0	0	0	Excluded
hsa-miR-548am-5p	0	0	0	0	0	0	0	0	0	0	0	0	Excluded
hsa-miR-548an	0	0	0	0	0	0	0	0	0	0	0	0	Excluded
hsa-miR-548ao-3p	0	0	0	0	0	0	0	0	0	0	0	0	Excluded
hsa-miR-548ao-5p	0	0	0	0	0	0	0	0	0	0	0	0	Excluded
hsa-miR-548ap-3p	0	0	0	0	0	0	0	0	0	0	0	0	Excluded
hsa-miR-548ap-5p	0	0	0	0	0	0	0	0	0	0	0	0	Excluded
hsa-miR-548aq-3p	0	0	0	0	0	0	0	0	0	0	0	0	Excluded
hsa-miR-548aq-5p	0	0	0	0	0	0	0	0	0	0	0	0	Excluded
hsa-miR-548ar-3p	0.00574713	0	0	0	0	0	0.00262055	0	0	0.000712758	0	0.00238949	Excluded
hsa-miR-548ar-5p	0	0	0	0	0	0	0	0	0	0	0	0	Excluded
hsa-miR-548as-3p	0	0	0	0	0	0	0	0	0	0	0	0	Excluded
hsa-miR-548as-5p	0	0	0	0	0	0	0	0	0	0	0	0	Excluded
hsa-miR-548at-3p	0	0	0	0	0	0	0	0	0	0	0	0	Excluded
hsa-miR-548at-5p	0	0	0	0	0	0	0	0	0	0	0	0	Excluded
hsa-miR-548au-3p	0	0	0	0	0	0	0	0	0	0	0	0	Excluded
hsa-miR-548au-5p	0	0	0	0	0	0	0	0	0	0	0	0	Excluded
hsa-miR-548av-3p	0	0	0	0	0	0	0	0.0285714	0	0	0	0	Excluded
hsa-miR-548av-5p	0	0	0	0	0	0	0	0	0	0	0	0	Excluded
hsa-miR-548aw	0	0	0	0	0	0	0	0	0	0	0	0	Excluded
hsa-miR-548ax	0	0	0	0	0	0	0	0	0	0	0	0	Excluded
hsa-miR-548ay-3p	0	0	0	0	0.00278746	0.00331126	0.0122066	0.00357143	0.015	0.00555556	0.0121622	0.00972973	Excluded
hsa-miR-548ay-5p	0	0	0	0	0	0	0	0	0	0	0	0	Excluded
hsa-miR-548az-3p	0	0	0	0	0	0	0	0	0	0	0	0	Excluded
hsa-miR-548az-5p	0	0	0	0	0	0	0	0	0.0277778	0	0	0	Excluded
hsa-miR-548b-3p	0	0.0104167	0	0	0	0	0.03125	0	0	0	0	0	Excluded
hsa-miR-548b-5p	0	0	0	0	0.00245098	0	0	0	0	0	0	0	Excluded
hsa-miR-548ba	0	0	0	0	0	0	0	0	0	0	0	0	Excluded
hsa-miR-548bb-3p	0	0	0	0	0	0	0	0	0	0	0	0	Excluded
hsa-miR-548bb-5p	0	0	0	0	0	0	0	0	0	0	0	0	Excluded
hsa-miR-548bc	0	0	0	0	0.0147059	0	0	0	0	0	0.00446429	0	Excluded
hsa-miR-548c-3p	0	0	0	0	0	0	0	0	0	0	0	0	Excluded
hsa-miR-548c-5p	0	0	0	0	0	0	0	0	0	0	0	0	Excluded
hsa-miR-548d-3p	0	0	0	0	0	0	0	0	0	0	0	0	Excluded
hsa-miR-548d-5p	0	0	0	0	0	0	0	0	0	0	0	0	Excluded
hsa-miR-548e-3p	0	0	0	0	0.00890585	0	0	0	0	0	0.00374532	0	Excluded
hsa-miR-548e-5p	0	0	0	0	0	0	0	0	0	0	0	0	Excluded
hsa-miR-548f-3p	0	0	0	0	0	0.025	0	0	0	0	0	0	Excluded
hsa-miR-548f-5p	0	0	0	0	0	0	0	0	0	0	0	0	Excluded
hsa-miR-548g-3p	0	0	0	0	0	0	0	0	0	0	0	0	Excluded
hsa-miR-548g-5p	0	0	0	0	0	0	0	0	0	0	0	0	Excluded
hsa-miR-548h-3p	0	0	0	0	0	0	0	0	0	0	0	0	Excluded
hsa-miR-548h-5p	0	0	0	0	0	0	0	0	0	0	0	0	Excluded
hsa-miR-548i	0	0	0	0	0	0	0	0	0	0	0	0	Excluded
hsa-miR-548j-3p	0	0	0	0	0	0	0	0	0	0	0	0	Excluded
hsa-miR-548j-5p	0	0	0	0	0	0	0	0	0	0	0	0	Excluded
hsa-miR-548l	0	0.00673401	0	0	0	0	0	0.030303	0	0	0	0	Excluded
hsa-miR-548m	0	0	0	0	0	0	0	0	0	0	0	0	Excluded
hsa-miR-548n	0	0	0	0	0	0	0	0	0	0	0	0	Excluded
hsa-miR-548o-3p	0	0	0	0	0	0.000539084	0.000809717	0.000962001	0.00325733	0.000921659	0.00114286	0.00112486	Excluded
hsa-miR-548o-5p	0	0	0	0	0	0	0	0	0	0	0	0	Excluded
hsa-miR-548p	0	0	0	0	0	0	0	0	0	0	0	0	Excluded
hsa-miR-548q	0	0	0	0	0	0	0	0	0	0	0	0	Excluded
hsa-miR-548s	0	0	0	0	0.00816326	0	0	0	0	0	0.00995025	0.0238095	Excluded
hsa-miR-548t-3p	0	0	0	0	0	0	0	0	0	0	0	0	Excluded
hsa-miR-548t-5p	0	0	0	0	0	0	0	0	0	0	0	0	Excluded
hsa-miR-548u	0	0	0	0	0	0	0	0	0	0	0	0	Excluded
hsa-miR-548v	0	0	0	0	0	0	0	0	0	0	0	0	Excluded
hsa-miR-548w	0	0	0	0	0	0	0	0	0	0	0	0	Excluded
hsa-miR-548x-5p	0	0	0	0	0	0	0	0	0	0	0	0	Excluded
hsa-miR-548y	0	0	0	0	0	0	0.003125	0	0	0	0	0	Excluded
hsa-miR-548z	0	0	0	0	0	0	0	0	0	0	0	0	Excluded
hsa-miR-549a-3p	0	0	0	0	0	0	0	0	0	0	0	0	Excluded
hsa-miR-549a-5p	0	0	0	0	0	0	0	0	0	0	0	0	Excluded
hsa-miR-550a-3-5p	0	0	0	0	0	0	0	0	0	0	0	0	Excluded
hsa-miR-550a-3p	0	0	0	0	0	0.021978	0	0	0	0	0	0	Excluded
hsa-miR-550a-5p	0	0	0	0	0.00632911	0.0133333	0.0483092	0	0	0.00970874	0	0.00501253	Excluded
hsa-miR-550b-2-5p	0	0	0	0	0	0	0	0	0	0	0	0	Excluded
hsa-miR-550b-3p	0	0	0	0	0	0	0	0	0	0	0	0	Excluded
hsa-miR-551a	0	0	0	0	0	0	0	0	0	0	0	0	Excluded
hsa-miR-551b-3p	0	0	0	0	0	0	0	0	0	0.0144928	0	0	Excluded
hsa-miR-551b-5p	0	0	0	0	0.111111	0.0666667	0	0.333333	0	0	0	0	Excluded
hsa-miR-552-3p	0	0	0	0	0	0	0	0	0	0	0	0	Excluded
hsa-miR-552-5p	0	0	0	0	0	0	0	0	0	0	0	0	Excluded
hsa-miR-553	0	0	0	0	0	0	0	0	0	0	0	0	Excluded
hsa-miR-554	0	0	0	0	0	0	0	0	0	0	0	0	Excluded
hsa-miR-555	0	0	0	0	0	0	0	0	0	0	0	0	Excluded
hsa-miR-556-3p	0	0	0	0	0	0.0045045	0.0420168	0	0	0	0	0	Excluded
hsa-miR-556-5p	0	0	0	0	0.00476191	0	0	0	0	0	0	0	Excluded
hsa-miR-557	0	0	0	0	0	0	0	0	0	0	0	0	Excluded
hsa-miR-5571-3p	0	0	0	0	0	0	0	0	0	0	0	0	Excluded
hsa-miR-5571-5p	0	0	0	0	0	0	0	0	0	0	0	0	Excluded
hsa-miR-5572	0	0	0	0	0	0	0	0	0	0	0	0	Excluded
hsa-miR-5579-3p	0	0	0	0	0	0	0	0	0	0	0	0	Excluded
hsa-miR-5579-5p	0	0	0	0	0	0	0	0	0	0	0	0	Excluded
hsa-miR-558	0	0	0	0	0	0	0	0	0	0	0	0	Excluded
hsa-miR-5580-3p	0	0	0	0	0	0	0	0	0	0	0	0	Excluded
hsa-miR-5580-5p	0	0	0	0	0	0	0	0	0	0	0	0	Excluded
hsa-miR-5581-3p	0	0	0	0	0	0	0	0	0	0	0	0	Excluded
hsa-miR-5581-5p	0	0	0	0	0	0	0	0	0	0	0	0	Excluded
hsa-miR-5582-3p	0	0	0	0	0	0	0	0	0	0	0	0	Excluded
hsa-miR-5582-5p	0	0	0	0	0	0	0	0	0	0	0	0	Excluded
hsa-miR-5583-3p	0	0	0	0	0.00766283	0	0.0175439	0	0	0	0	0	Excluded
hsa-miR-5583-5p	0	0	0	0	0	0	0	0	0	0	0	0	Excluded
hsa-miR-5584-3p	0	0	0	0	0	0	0	0	0	0	0	0	Excluded
hsa-miR-5584-5p	0	0	0	0	0	0	0	0	0	0	0	0	Excluded
hsa-miR-5585-3p	0	0	0	0	0	0	0	0	0	0	0	0	Excluded
hsa-miR-5585-5p	0	0	0	0	0	0	0	0	0	0	0	0	Excluded
hsa-miR-5586-3p	0	0	0	0	0	0	0	0	0	0	0	0	Excluded
hsa-miR-5586-5p	0	0	0	0	0	0	0	0	0	0	0	0	Excluded
hsa-miR-5587-3p	0	0	0	0	0	0	0	0	0	0	0	0	Excluded
hsa-miR-5587-5p	0	0	0	0	0	0	0	0	0	0	0	0	Excluded
hsa-miR-5588-3p	0	0	0	0	0	0	0	0	0	0	0	0	Excluded
hsa-miR-5588-5p	0	0	0	0	0	0	0	0	0	0	0	0	Excluded
hsa-miR-5589-3p	0	0	0	0	0	0.00970874	0	0	0	0	0	0	Excluded
hsa-miR-5589-5p	0	0	0	0	0	0	0	0	0	0	0	0	Excluded
hsa-miR-559	0	0	0	0	0	0	0	0	0	0	0	0	Excluded
hsa-miR-5590-3p	0	0	0	0	0	0	0	0	0	0	0	0	Excluded
hsa-miR-5590-5p	0	0	0	0	0	0	0	0	0	0	0	0	Excluded
hsa-miR-5591-3p	0	0	0	0	0	0	0	0	0	0	0	0	Excluded
hsa-miR-5591-5p	0	0	0	0	0	0	0	0	0	0	0	0	Excluded
hsa-miR-561-3p	0	0	0	0	0	0	0	0	0	0	0	0	Excluded
hsa-miR-561-5p	0	0	0	0	0	0.021978	0.00549451	0.0162602	0	0.0124224	0	0.0285714	Excluded
hsa-miR-562	0	0	0	0	0	0	0	0	0	0	0	0	Excluded
hsa-miR-563	0	0	0	0	0	0	0	0	0	0	0	0	Excluded
hsa-miR-564	0	0	0	0	0	0	0	0	0	0	0	0	Excluded
hsa-miR-567	0	0	0	0	0	0	0	0	0	0	0	0	Excluded
hsa-miR-568	0	0	0	0	0	0	0	0	0	0	0	0	Excluded
hsa-miR-5680	0	0	0	0	0	0	0	0	0	0	0	0	Excluded
hsa-miR-5681a	0	0	0	0	0	0	0	0	0	0	0	0	Excluded
hsa-miR-5681b	0	0	0	0	0	0	0	0	0	0	0	0	Excluded
hsa-miR-5682	0	0	0	0	0	0	0	0	0	0	0	0	Excluded
hsa-miR-5683	0	0	0	0	0	0	0	0	0	0	0	0	Excluded
hsa-miR-5684	0	0	0	0	0	0	0	0	0	0	0	0	Excluded
hsa-miR-5685	0	0	0	0	0	0	0	0	0	0	0	0	Excluded
hsa-miR-5687	0	0	0	0	0	0	0	0	0	0	0	0	Excluded
hsa-miR-5688	0	0	0	0	0	0	0	0	0	0	0	0	Excluded
hsa-miR-5689	0	0	0	0	0	0	0	0	0	0	0	0	Excluded
hsa-miR-569	0	0	0	0	0	0	0	0	0	0	0	0	Excluded
hsa-miR-5690	0	0	0	0	0	0	0	0	0	0	0	0	Excluded
hsa-miR-5691	0	0	0	0	0	0	0	0	0	0	0	0	Excluded
hsa-miR-5692a	0	0	0	0	0	0	0	0	0	0	0	0	Excluded
hsa-miR-5692b	0	0	0	0	0	0	0	0	0	0	0	0	Excluded
hsa-miR-5692c	0	0	0	0	0	0	0	0	0	0	0	0	Excluded
hsa-miR-5693	0	0	0	0	0	0	0	0	0	0	0	0	Excluded
hsa-miR-5694	0	0	0	0	0	0	0	0	0	0	0	0	Excluded
hsa-miR-5695	0	0	0	0	0	0	0	0	0	0	0	0	Excluded
hsa-miR-5696	0	0	0	0	0	0	0	0	0	0	0	0	Excluded
hsa-miR-5697	0	0	0	0	0	0	0	0	0	0	0	0	Excluded
hsa-miR-5698	0	0	0	0	0	0	0	0	0	0	0	0	Excluded
hsa-miR-5699-3p	0	0	0	0	0	0	0	0	0	0	0	0	Excluded
hsa-miR-5699-5p	0	0	0	0	0	0	0	0	0	0	0	0	Excluded
hsa-miR-5700	0	0	0	0	0	0	0	0	0	0	0	0	Excluded
hsa-miR-5701	0	0	0	0	0	0	0	0	0	0	0	0	Excluded
hsa-miR-5702	0	0	0	0	0	0	0	0	0	0	0	0	Excluded
hsa-miR-5703	0	0	0	0	0	0	0	0	0	0	0	0	Excluded
hsa-miR-570-3p	0	0	0	0	0	0	0	0	0	0	0	0	Excluded
hsa-miR-5704	0	0	0	0	0	0	0	0	0	0	0	0	Excluded
hsa-miR-5705	0	0	0	0	0	0	0	0	0	0	0	0	Excluded
hsa-miR-570-5p	0	0	0	0	0	0	0	0	0	0	0	0	Excluded
hsa-miR-5706	0	0	0	0	0	0	0	0	0	0	0	0	Excluded
hsa-miR-5707	0	0	0	0	0	0	0	0	0	0	0	0	Excluded
hsa-miR-5708	0	0	0	0	0	0	0	0	0	0	0	0	Excluded
hsa-miR-571	0	0	0	0	0	0	0	0	0	0	0	0	Excluded
hsa-miR-572	0	0	0	0	0	0	0	0	0	0	0	0	Excluded
hsa-miR-573	0	0	0	0	0	0	0	0	0	0	0.00207039	0	Excluded
hsa-miR-5739	0	0	0	0	0	0	0	0	0	0	0	0	Excluded
hsa-miR-574-5p	0	0	0	0	0	0	0	0	0	0	0	0	Excluded
hsa-miR-575	0	0	0	0	0	0	0	0	0	0	0	0	Excluded
hsa-miR-576-3p	0	0	0	0	0	0	0	0	0	0	0	0	Excluded
hsa-miR-576-5p	0	0	0	0	0.000527565	0.000755572	0	0	0	0.000532481	0.00144613	0	Excluded
hsa-miR-577	0	0	0	0	0	0	0	0	0	0	0	0	Excluded
hsa-miR-578	0	0	0	0	0	0	0	0	0	0	0	0	Excluded
hsa-miR-5787	0	0	0	0	0	0	0	0	0	0	0	0	Excluded
hsa-miR-579-3p	0	0	0	0	0	0	0	0.0110497	0	0	0	0	Excluded
hsa-miR-579-5p	0	0	0	0	0.0153846	0.0322581	0.0322581	0.0952381	0.0204082	0.0222222	0.0512821	0	Excluded
hsa-miR-580-3p	0	0	0	0	0.0178571	0	0	0	0	0	0.0952381	0.0285714	Excluded
hsa-miR-580-5p	0	0	0	0	0	0	0	0	0	0	0	0	Excluded
hsa-miR-581	0	0	0	0	0	0	0	0	0	0	0	0	Excluded
hsa-miR-582-3p	0	0	0.00116009	0	0.00879765	0.00242645	0.00171527	0	0	0.00309981	0	0.00255102	Excluded
hsa-miR-582-5p	0	0	0	0	0.00145631	0.00668003	0.00159236	0	0	0	0	0.000552181	Excluded
hsa-miR-583	0	0	0	0	0	0	0	0	0	0	0	0	Excluded
hsa-miR-584-3p	0	0	0	0	0	0	0	0	0	0	0	0	Excluded
hsa-miR-584-5p	0	0	0	0	0	0	0	0	0	0	0	0	Excluded
hsa-miR-585-3p	0	0	0	0	0	0	0	0	0	0	0	0	Excluded
hsa-miR-585-5p	0	0	0	0	0	0	0	0	0	0	0	0	Excluded
hsa-miR-586	0	0	0	0	0	0	0	0	0	0	0	0	Excluded
hsa-miR-587	0	0	0	0	0	0	0	0	0	0	0	0	Excluded
hsa-miR-588	0	0	0	0	0	0	0	0	0	0	0	0	Excluded
hsa-miR-589-3p	0	0	0	0	0	0.0046729	0.0260417	0.00961539	0.0566038	0.0243902	0	0.0299401	Excluded
hsa-miR-590-3p	0	0	0	0.000245278	0.000179404	0	0	0	0	0.000347222	0.000344828	0	Excluded
hsa-miR-590-5p	0	0	0	0	0	0	0.0238095	0	0	0	0	0	Excluded
hsa-miR-591	0	0	0	0	0	0	0	0	0	0	0	0	Excluded
hsa-miR-592	0	0	0	0	0	0	0	0	0	0	0	0	Excluded
hsa-miR-593-3p	0	0	0	0	0	0	0	0	0	0	0	0	Excluded
hsa-miR-593-5p	0	0	0	0	0	0	0	0	0	0	0	0	Excluded
hsa-miR-595	0	0	0	0	0	0	0	0	0	0	0	0	Excluded
hsa-miR-596	0	0	0	0	0	0	0	0	0	0	0	0	Excluded
hsa-miR-597-3p	0	0	0	0	0	0	0	0	0	0	0	0	Excluded
hsa-miR-597-5p	0	0	0	0	0	0	0	0	0	0	0	0	Excluded
hsa-miR-598-3p	0	0	0	0	0	0	0	0	0	0	0	0	Excluded
hsa-miR-598-5p	0	0	0	0	0	0	0	0	0	0	0	0	Excluded
hsa-miR-599	0	0	0	0	0	0	0	0	0	0	0	0	Excluded
hsa-miR-600	0	0	0	0	0	0	0	0	0	0	0	0	Excluded
hsa-miR-601	0	0	0	0	0	0	0	0	0	0	0	0	Excluded
hsa-miR-602	0	0	0	0	0	0	0	0	0	0	0	0	Excluded
hsa-miR-603	0	0	0	0	0	0	0	0	0	0	0	0	Excluded
hsa-miR-604	0	0	0	0	0	0	0	0	0	0	0	0	Excluded
hsa-miR-605-3p	0	0	0	0	0	0	0	0	0	0	0	0	Excluded
hsa-miR-605-5p	0	0	0	0	0	0	0	0	0	0	0	0	Excluded
hsa-miR-606	0	0	0	0	0	0	0	0	0	0	0	0	Excluded
hsa-miR-6068	0	0	0	0	0	0	0	0	0	0	0	0	Excluded
hsa-miR-6069	0	0	0	0	0	0	0	0	0	0	0	0	Excluded
hsa-miR-607	0	0	0	0	0	0	0	0	0	0	0	0	Excluded
hsa-miR-6070	0	0	0	0	0	0	0	0	0	0	0	0	Excluded
hsa-miR-6071	0	0	0	0	0	0	0	0	0	0	0	0	Excluded
hsa-miR-6072	0	0	0	0	0	0	0	0	0	0	0	0	Excluded
hsa-miR-6073	0	0	0	0	0	0	0	0	0	0	0	0	Excluded
hsa-miR-6074	0	0	0	0	0	0	0	0	0	0	0	0	Excluded
hsa-miR-6075	0	0	0	0	0	0	0	0	0	0	0	0	Excluded
hsa-miR-6076	0	0	0	0	0	0	0	0	0	0	0	0	Excluded
hsa-miR-6077	0	0	0	0	0	0	0	0	0	0	0	0	Excluded
hsa-miR-6078	0	0	0	0	0	0	0	0	0	0	0	0	Excluded
hsa-miR-6079	0	0	0	0	0	0	0	0	0	0	0	0	Excluded
hsa-miR-608	0	0	0	0	0	0	0	0	0	0	0	0	Excluded
hsa-miR-6080	0	0	0	0	0	0	0	0	0	0	0	0	Excluded
hsa-miR-6081	0	0	0	0	0	0	0	0	0	0	0	0	Excluded
hsa-miR-6082	0	0	0	0	0	0	0	0	0	0	0	0	Excluded
hsa-miR-6083	0	0	0	0	0	0	0	0	0	0	0	0	Excluded
hsa-miR-6084	0	0	0	0	0	0	0	0	0	0	0	0	Excluded
hsa-miR-6085	0	0	0	0	0	0	0	0	0	0	0	0	Excluded
hsa-miR-6086	0	0	0	0	0	0	0	0	0	0	0	0	Excluded
hsa-miR-6088	0	0	0	0	0	0	0	0	0	0	0	0	Excluded
hsa-miR-6089	0	0	0	0	0	0	0	0	0	0	0	0	Excluded
hsa-miR-609	0	0	0	0	0	0	0	0	0	0	0	0	Excluded
hsa-miR-6090	0	0	0	0	0	0	0	0	0	0	0	0	Excluded
hsa-miR-610	0	0	0	0	0	0	0	0	0	0	0	0	Excluded
hsa-miR-611	0	0	0	0	0	0	0	0	0.333333	0	0	0	Excluded
hsa-miR-612	0	0	0	0	0	0	0	0	0	0	0	0	Excluded
hsa-miR-6124	0	0	0	0	0	0	0	0	0	0	0	0	Excluded
hsa-miR-6125	0	0	0	0	0	0	0	0	0	0	0	0	Excluded
hsa-miR-6126	0	0	0	0	0	0	0	0	0	0	0	0	Excluded
hsa-miR-6127	0	0	0	0	0	0	0	0	0	0	0	0	Excluded
hsa-miR-6128	0	0	0	0	0	0	0	0	0	0	0	0	Excluded
hsa-miR-6129	0	0	0	0	0	0	0	0	0	0	0	0	Excluded
hsa-miR-613	0	0	0	0	0	0	0	0	0	0	0	0	Excluded
hsa-miR-6130	0	0	0	0	0	0	0	0	0	0	0	0	Excluded
hsa-miR-6131	0	0	0	0	0	0	0	0	0	0	0	0	Excluded
hsa-miR-6132	0	0	0	0	0	0	0	0	0	0	0	0	Excluded
hsa-miR-6133	0	0	0	0	0	0	0	0	0	0	0	0	Excluded
hsa-miR-6134	0	0	0	0	0	0	0	0	0	0	0	0	Excluded
hsa-miR-614	0	0	0	0	0	0	0	0	0	0	0	0	Excluded
hsa-miR-615-5p	0	0	0	0	0	0.104167	0.25	0	0	0	0	0	Excluded
hsa-miR-616-3p	0	0	0	0	0	0	0	0	0.0111111	0	0	0	Excluded
hsa-miR-6165	0	0	0	0	0	0	0	0	0	0	0	0	Excluded
hsa-miR-616-5p	0	0	0	0	0.00182149	0	0	0	0	0	0	0.00879121	Excluded
hsa-miR-617	0	0	0	0	0	0	0	0	0	0.166667	0	0	Excluded
hsa-miR-619-3p	0	0	0	0	0	0	0	0	0	0	0	0	Excluded
hsa-miR-619-5p	0	0	0	0	0	0	0	0	0	0	0	0	Excluded
hsa-miR-620	0	0	0	0	0	0	0	0	0	0	0	0	Excluded
hsa-miR-621	0	0	0	0	0	0	0	0	0	0	0	0	Excluded
hsa-miR-622	0	0	0	0	0	0	0	0	0	0	0	0	Excluded
hsa-miR-623	0	0	0	0	0	0	0	0	0	0	0	0	Excluded
hsa-miR-624-3p	0	0	0	0	0.00133156	0.00139082	0	0	0	0	0.00687285	0	Excluded
[truncated: 654 more rows]

## Sheet: Final set summary
Filtered miRNAs (averages)	CPM			ConversionRate			Control subtracted		Ratio						pri-miR sequence elements
Gene Name	Control	DMSO	PlaB	Control	DMSO	PlaB	DMSO	PlaB	PlaB/DMSO	Genomic anotation (miRiad)	RNA	Transcript	Strand	Distance from TSS	UG (-14)	Apical GUG	CNNC (16-17)
hsa-miR-100-5p	876.222	877.91	844.003	0.00026502	0.00274291	0.000824083	0.00247789	0.000559063	0.22562	Intronic	lncRNA	MIR100HG	miR	404413	No	No	No
hsa-miR-101-3p	4412.94	3957.38	4231.22	0.000140614	0.00506804	0.00120927	0.00492743	0.00106866	0.21688	Intronic	Protein coding	LOC107983962; RCL1	miR		?	?	?
hsa-miR-103a-3p	25701.5	26840	33510.5	0.000218959	0.00119982	0.000373631	0.000980862	0.000154672	0.15769	Intronic	Protein coding	PANK3; PANK2	miR		No	No	Yes
hsa-miR-106b-3p	734.093	625.688	689.079	0.000399888	0.0040992	0.0027488	0.00369931	0.00234891	0.634958	Intronic	Protein coding	MCM7	miR-S	7323	No	No	Yes
hsa-miR-106b-5p	2398.01	2743.04	2441.87	0.000107686	0.000877136	0.000604171	0.00076945	0.000496486	0.645247	Intronic	Protein coding	MCM7	miR	7323	No	No	Yes
hsa-miR-10b-5p	366.622	564.577	432.348	7.62428e-05	0.00253168	0.00151409	0.00245544	0.00143784	0.585574	Exonic	Protein coding	HOXD4	miR	1247	No	Yes	Yes
hsa-miR-122-3p	4017.96	5326.36	4320.3	0	0.000311942	6.22362e-05	0.000311942	6.22362e-05	0.199512	Exonic	lncRNA	MIR122HG	miR-S	4831	No	Yes	Yes
hsa-miR-122-5p	74242.8	84088.1	79703.8	0.000417604	0.00323098	0.000798164	0.00281338	0.00038056	0.135268	Exonic	lncRNA	MIR122HG	miR	4831	No	Yes	Yes
hsa-miR-125a-5p	6693.3	7097.43	6699.86	0.000260379	0.00292058	0.00149384	0.0026602	0.00123346	0.46367	Exonic	Protein coding	SPACA6	miR	-76	Yes	No	Yes
hsa-miR-125b-5p	2568.75	2590.33	2449.8	0.000852747	0.00962453	0.00362848	0.00877179	0.00277573	0.316438	Intronic	lncRNA	MIR100HG; MIR99AHG	miR		?	?	Yes
hsa-miR-126-3p	458.087	517.009	506.769	0.000181003	0.00273532	0.000979747	0.00255431	0.000798744	0.312704	Intronic	Protein coding	EGFL7	miR	7686	No	Yes	Yes
hsa-miR-1269a	4757.43	4324.74	4753.63	0.000639711	0.00556197	0.00177726	0.00492226	0.00113755	0.231104	Intronic	lncRNA	ENSG00000287383		52553	No	No	No
hsa-miR-128-3p	4751.82	4956.9	4616.93	0.000361795	0.00264242	0.000647987	0.00228062	0.000286193	0.125489	Intronic	Protein coding	R3HDM1; ARPP21	miR		Yes	?	Yes
hsa-miR-1307-3p	448.876	375.704	429.833	0.000379571	0.00725309	0.00230187	0.00687352	0.0019223	0.279668	Intronic	Protein coding		miR	2074	No	No	No
hsa-miR-130a-3p	879.399	1218.2	1072.57	0.000753209	0.00830906	0.00332278	0.00755585	0.00256957	0.340077	Intronic	lncRNA	MIR130AHG	miR	2822	Yes	No	No
hsa-miR-130b-3p	550.674	664.077	629.697	0.000188253	0.0019619	0.000523628	0.00177365	0.000335375	0.189087	Splice overlapping	lncRNA	ENSG00000207751	miR-S	1034	No	No	Yes
hsa-miR-130b-5p	994.688	917.043	929.305	0.000216086	0.00145889	0.000662142	0.0012428	0.000446056	0.358911	Splice overlapping	lncRNA	ENSG00000207751	miR	1034	No	No	Yes
hsa-miR-140-5p	440.847	451.396	429.764	8.08263e-05	0.00126587	0.00040637	0.00118505	0.000325543	0.274709	Intronic	Protein coding		miR-S	170749	No	No	Yes
hsa-miR-148a-3p	14305.1	13388.5	14291.3	0.00026995	0.00216049	0.00134853	0.00189054	0.00107858	0.570514	No annotated transcript	NA		miR		Yes	No	Yes
hsa-miR-148a-5p	350.658	162.458	162.642	0.000174642	0.0128628	0.0134962	0.0126882	0.0133215	1.04991	No annotated transcript	NA		miR-S		Yes	No	Yes
hsa-miR-148b-3p	2071.37	2153.02	2140.37	0.000237873	0.000890841	0.000353226	0.000652967	0.000115352	0.176658	Intronic	Protein coding	COPZ1	miR	12085	No	Yes	Yes
hsa-miR-151a-3p	5150.12	4631.52	5041.91	0.000140371	0.00184993	0.000868128	0.00170956	0.000727757	0.425698	Intronic	Protein coding	PTK2	miR-S	268629	No	Yes	Yes
hsa-miR-151a-5p	6113.92	5964.27	7832.98	3.8855e-05	0.000435471	0.000149542	0.000396616	0.000110687	0.279078	Intronic	Protein coding	PTK2	miR	268629	No	Yes	Yes
hsa-miR-15a-5p	1321.01	1545.69	1318.52	0.000253394	0.00166198	0.000559823	0.00140858	0.000306429	0.217544	Intronic	lncRNA	DLEU2	miR	76340	No	No	No
hsa-miR-15b-5p	3406.72	3453.28	3429.25	0.000190146	0.00122641	0.00114091	0.00103627	0.000950762	0.917487	Intronic	Protein coding	SMC4	miR	4938	No	No	No
hsa-miR-16-2-3p	901.728	928.461	798.161	0.000304278	0.0024907	0.00151522	0.00218642	0.00121094	0.553845	Intronic	Protein coding	SMC4	miR-S	5095	No	No	Yes
hsa-miR-16-5p	53445.7	64315	59361.8	0.000188489	0.00292579	0.0011171	0.0027373	0.000928615	0.339245	Intronic	lncRNA/protein coding	SMC4; DLEU2	miR		?	No	Yes
hsa-miR-17-5p	2972.78	3024.19	2809.56	0.000284187	0.00194293	0.000718299	0.00165875	0.000434113	0.261711	Exonic	lncRNA	MIR17HG	miR	2908	No	No	Yes
hsa-miR-181a-2-3p	703.895	584.601	572.909	0.000175802	0.0378	0.0281654	0.0376242	0.0279896	0.743925	Intronic	Protein coding	NR6A1	miR-S	34030	No	No	Yes
hsa-miR-181a-5p	5198.96	5368.23	5687.27	0.000467927	0.0107056	0.0025526	0.0102377	0.00208467	0.203627	Intronic	lncRNA/protein coding	MIR181AHG; NR6A1	miR		No	No	Yes
hsa-miR-181b-5p	3175.44	2695.83	3095.59	0.000317403	0.00658986	0.00233749	0.00627246	0.00202009	0.322056	Intronic	lncRNA/protein coding	MIR181AHG; NR6A1	miR		?	No	No
hsa-miR-182-5p	6225.28	6086.01	6658.72	0.000160401	0.00210143	0.000824203	0.00194103	0.000663802	0.341984	No annotated transcript	NA		miR		Yes	No	Yes
hsa-miR-183-5p	2452.21	2720.81	2782.05	0.000392507	0.00350538	0.00102707	0.00311287	0.000634559	0.20385	No annotated transcript	NA		miR		No	Yes	Yes
hsa-miR-185-5p	600.417	622.415	673.565	3.8832e-05	0.00272067	0.000580255	0.00268183	0.000541423	0.201885	Intronic	Protein coding	TANGO2	miR	12029	No	No	Yes
hsa-miR-191-5p	6165.19	7138.18	7152.06	4.93e-05	0.000705525	0.000320838	0.000656225	0.000271538	0.413788	Intronic	Protein coding	NDUFAF3	miR	1503	No	No	Yes
hsa-miR-192-5p	17801.8	18009.7	18664.2	0.000178741	0.00133728	0.000394899	0.00115854	0.000216158	0.186579	Exonic	lncRNA	MIR194-2HG	miR	2203	No	No	No
hsa-miR-193a-5p	275.054	270.015	250.255	0.000169767	0.00737326	0.00161529	0.00720349	0.00144553	0.20067	No annotated transcript	NA		miR		Yes	No	Yes
hsa-miR-194-5p	24788.3	26543.9	28971.2	0.000224958	0.00198542	0.000658598	0.00176047	0.00043364	0.246321	Intronic	lncRNA/protein coding	IARS2; MIR194-2	miR		?	?	Yes
hsa-miR-196a-5p	1802.76	2185.33	2027.42	7.2699e-05	0.000332892	0.00017566	0.000260193	0.000102961	0.395712	Intronic	lncRNA	HOXB-AS4; ENSG00000273049	miR		No	No	Yes
hsa-miR-197-3p	889.204	1042.56	989.888	8.98925e-05	0.000875975	0.000852862	0.000786083	0.000762969	0.970597	No annotated transcript	NA		miR		No	No	No
hsa-miR-19a-3p	1044.81	1084.29	998.173	7.565e-05	0.000756676	0.000112133	0.000681026	3.64828e-05	0.0535702	Exonic	lncRNA	MIR17HG	miR	3194	Yes	No	Yes
hsa-miR-19b-3p	1862.8	2312.4	1928.03	0.000234831	0.00187227	0.00069263	0.00163744	0.000457798	0.279582	Exonic	lncRNA	MIR17HG; ENSG00000283638	miR		?	?	?
hsa-miR-200b-3p	863.596	752.728	799.706	4.13367e-05	0.00369566	0.00247927	0.00365433	0.00243794	0.667137	No annotated transcript	NA		miR		No	No	Yes
hsa-miR-200c-3p	181.697	202.03	182.668	0.00021561	0.00374804	0.000367268	0.00353243	0.000151658	0.0429331	Intronic	lncRNA	MIR200CHG	miR	473	Yes	Yes	Yes
hsa-miR-20a-5p	2770.31	2972.71	2582.46	0.000418866	0.00265777	0.000922403	0.0022389	0.000503537	0.224903	Exonic	lncRNA	MIR17HG	miR	3368	No	Yes	Yes
hsa-miR-21-3p	1986.05	692.283	767.95	0.000288137	0.0123302	0.015714	0.012042	0.0154259	1.281	No annotated transcript	NA		miR-S		No	No	No
hsa-miR-21-5p	233547	199221	199931	0.000244966	0.00332155	0.00265591	0.00307658	0.00241094	0.783642	No annotated transcript	NA		miR		No	No	No
hsa-miR-217-5p	419.134	438.862	419.982	0.000258009	0.00346602	0.000390291	0.00320801	0.000132282	0.0412349	Intronic	lncRNA	MIR216A	miR	64250	No	No	Yes
hsa-miR-221-3p	962.641	1105.93	1021.64	0.000272021	0.000951897	0.000429852	0.000679876	0.000157831	0.232146	Intronic	lncRNA	MIR222HG	miR	24008	No	No	No
hsa-miR-222-3p	2017.83	1923.82	1946.5	0.000427396	0.00241714	0.000793821	0.00198975	0.000366425	0.184156	Intronic	lncRNA	MIR222HG	miR	23150	No	Yes	Yes
hsa-miR-22-3p	10871.4	13035	12009.4	0.000245604	0.00543775	0.00256694	0.00519214	0.00232134	0.447087	Exonic	lncRNA	MIR22HG	miR	3187	No	Yes	Yes
hsa-miR-22-5p	350.685	310.067	270.378	0.000171554	0.00223751	0.00204733	0.00206596	0.00187577	0.907944	Exonic	lncRNA	MIR22HG	miR-S	3187	No	Yes	Yes
hsa-miR-23a-3p	4091.62	4161.77	4116.95	0.000325463	0.00204703	0.00114314	0.00172156	0.000817679	0.474963	Exonic	lncRNA	MIR23AHG	miR	6269	Yes	No	Yes
hsa-miR-23b-3p	6906.92	7013.75	6989.31	0.0001211	0.000705995	0.000485068	0.000584895	0.000363968	0.62228	Intronic	Protein coding	C9orf3	miR	358509	No	Yes	Yes
hsa-miR-24-3p	17234.2	18693	23411.7	0.000121174	0.0010914	0.000603754	0.000970226	0.000482579	0.497389	Intronic/Exonic	lncRNA/protein coding	C9orf3; MIR23AHG	miR		No	No	No
hsa-miR-25-3p	15852	13731.1	15156.8	0.00181372	0.00376814	0.00329993	0.00195441	0.0014862	0.760435	Intronic	Protein coding	MCM7	miR	7754	Yes	No	Yes
hsa-miR-25-5p	471.926	292.36	311.674	7.94407e-05	0.0342943	0.0352655	0.0342149	0.035186	1.02838	Intronic	Protein coding	MCM7	miR-S	7754	Yes	No	Yes
hsa-miR-26b-5p	3819.92	4602.59	4208.41	0.00112567	0.00180123	0.00126106	0.000675564	0.000135392	0.200414	Intronic	Protein coding	CTDSP1	miR	2778	Yes	Yes	Yes
hsa-miR-27a-3p	1873.81	2088.3	1861.45	0.000119451	0.00140812	0.000903627	0.00128867	0.000784176	0.608517	Exonic	lncRNA	MIR23AHG	miR	6411	No	No	Yes
hsa-miR-27b-3p	17314.6	16090.2	16475.1	0.000134739	0.000919289	0.000430916	0.00078455	0.000296177	0.377512	Intronic	Protein coding	C9orf3	miR	358746	No	Yes	No
hsa-miR-28-5p	930.876	967.196	1045.55	2.7233e-05	0.00107095	0.000333534	0.00104371	0.000306301	0.293473	Intronic	Protein coding	LPP	miR	534624	Yes	No	Yes
hsa-miR-29a-3p	2563.43	2477.53	2430.01	0.000262993	0.00217633	0.00133642	0.00191334	0.00107343	0.561023	Intronic	lncRNA	LINC-PINT	miR	231118	No	No	Yes
hsa-miR-30a-5p	522.54	684.309	603.211	0.000482681	0.0150479	0.00645834	0.0145652	0.00597566	0.41027	Intronic	lncRNA	LINC00472	miR	16509	Yes	Yes	Yes
hsa-miR-30c-5p	11318.4	11166.3	11100.3	0.000295593	0.00160226	0.000695283	0.00130667	0.000399689	0.305884	Intronic/Exonic	lncRNA/protein coding	NFYC; LINC00472	miR		?	Yes	Yes
hsa-miR-30d-5p	15156.8	14783.6	15083.3	0.000155147	0.00098163	0.000375761	0.000826483	0.000220614	0.266931	No annotated transcript	NA		miR		No	No	Yes
hsa-miR-30e-3p	1132.93	910.091	913.252	0.000560291	0.011177	0.0049585	0.0106167	0.00439821	0.414274	Intronic	Protein coding	NFYC	miR-S	62651	No	No	Yes
hsa-miR-30e-5p	22719.4	21702.4	22602	4.575e-05	0.000203414	0.000148111	0.000157664	0.000102361	0.649238	Intronic	Protein coding	NFYC	miR	62651	No	No	Yes
hsa-miR-320a-3p	5692.24	5559.54	6053.05	1.385e-05	0.000143673	8.2588e-05	0.000129823	6.8738e-05	0.529476	No annotated transcript	NA		miR		No	No	No
hsa-miR-339-3p	670.216	540.361	573.16	0	0.0159769	0.00206	0.0159769	0.00206	0.128936	Intronic	Protein coding	C7orf50	miR	115221	No	Yes	Yes
hsa-miR-339-5p	396.146	390.502	386.741	0.000750506	0.00674586	0.0018903	0.00599535	0.00113979	0.190113	Intronic	Protein coding	C7orf50	miR-S	115221	No	Yes	Yes
hsa-miR-342-3p	140.579	167.011	155.352	0.00118934	0.0078367	0.00535349	0.00664736	0.00416414	0.626436	Intronic	Protein coding	EVL	miR	44233	No	No	Yes
hsa-miR-345-5p	720.301	559.309	650.789	0.000202103	0.00175358	0.00033089	0.00155148	0.000128788	0.0830096	No annotated transcript	NA		miR		No	Yes	Yes
hsa-miR-362-5p	355.259	446.719	379.573	0.000527279	0.00291535	0.000823513	0.00238807	0.000296234	0.124047	Intronic	Protein coding	CLCN5	miR	86368	Yes	No	Yes
hsa-miR-365b-3p	431.124	422.321	405.696	0.000652762	0.0025013	0.00104706	0.00184854	0.000394295	0.213301	Splice overlapping	lncRNA	MIR365BHG	miR	4269	No	No	Yes
hsa-miR-374a-3p	417.736	374.259	306.012	7.13713e-05	0.00123291	0.00125907	0.00116154	0.0011877	1.02252	Intronic	lncRNA	FTX	miR-S	5226	No	No	No
hsa-miR-374a-5p	2351.88	3065.66	2456.12	0.00010787	0.00176942	0.00107826	0.00166155	0.000970393	0.58403	Intronic	lncRNA	FTX	miR	5226	No	No	No
hsa-miR-423-3p	17003.2	15605.2	16493.3	0.000133359	0.00119249	0.000596758	0.00105914	0.000463399	0.437526	Intronic	Protein coding	NSRP1	miR	263	No	No	No
hsa-miR-423-5p	1483.31	1725.51	1696.38	0.000354025	0.00324002	0.00174706	0.002886	0.00139303	0.482687	Intronic	Protein coding	NSRP1	miR-S	263	No	No	No
hsa-miR-424-3p	177.56	173.48	174.599	0.000111458	0.00845734	0.00740743	0.00834588	0.00729597	0.8742	Exonic	lncRNA	MIR503HG	miR-S	-28	No	Yes	No
hsa-miR-424-5p	262.048	250.747	214.727	4.5612e-05	0.0018718	0.00066099	0.00182619	0.000615378	0.336974	Exonic	lncRNA	MIR503HG	miR	-28	No	Yes	No
hsa-miR-425-5p	8120.59	8135.26	8097.17	0.000581264	0.00546011	0.00214188	0.00487884	0.00156061	0.319874	Intronic	Protein coding	DALRD3	miR	1654	No	No	Yes
hsa-miR-455-5p	237.349	229.312	232.699	0.000701049	0.0111196	0.00118074	0.0104186	0.00047969	0.0460418	Intronic	Protein coding	COL27A1	miR-S	53897	No	No	No
hsa-miR-483-3p	862.902	844.125	812.209	0.00030166	0.0026769	0.000573811	0.00237524	0.000272151	0.114578	Intronic	Protein coding	IGF2	miR	5180	Yes	No	Yes
hsa-miR-500a-3p	415.132	394.265	360.744	0.000131234	0.00454707	0.000868732	0.00441584	0.000737499	0.167012	Intronic	Protein coding	CLCN5	miR	85835	No	No	Yes
hsa-miR-501-3p	204.025	221.146	199.658	0	0.00763254	0.000337838	0.00763254	0.000337838	0.0442628	Intronic	Protein coding	CLCN5	miR	87126	No	No	Yes
hsa-miR-502-3p	249.759	282.779	251.726	0.000165563	0.00599559	0.000601091	0.00583003	0.000435528	0.0747042	Intronic	Protein coding	CLCN5	miR	92002	Yes	No	No
hsa-miR-503-5p	184.927	160.421	172.723	0	0.0036675	0.000821761	0.0036675	0.000821761	0.224066	Intronic	lncRNA	MIR503HG	miR	314	No	No	No
hsa-miR-532-5p	582.426	597.38	566.573	0.000150749	0.00138796	0.000169656	0.00123721	1.89073e-05	0.0152821	Intronic	Protein coding	CLCN5	miR	80552	Yes	No	Yes
hsa-miR-615-3p	631.185	604.53	580.001	0.000149576	0.00116417	0.000908868	0.0010146	0.000759292	0.748367	Intronic	Protein coding	HOXC5	miR	900	No	No	Yes
hsa-miR-652-3p	647.738	697.092	647.657	0.000462419	0.00482589	0.00106928	0.00436347	0.000606862	0.139078	Intronic	Protein coding	TMEM164	miR	51554	Yes	No	Yes
hsa-miR-660-5p	235.349	247.726	232.9	0.000412892	0.00221862	0.000998206	0.00180573	0.000585313	0.324143	Intronic	Protein coding	CLCN5	miR	90645	Yes	No	Yes
hsa-miR-7-5p	24269.6	24779.7	26092	0.000142227	0.0059641	0.00551573	0.00582188	0.0053735	0.922984	Intronic	lncRNA/protein coding	HNRNPK; AEN; MIR7-3HG	miR		No	No	Yes
hsa-miR-885-5p	3363.89	3468.95	3382.32	0.000127276	0.00145454	0.000360848	0.00132726	0.000233571	0.17598	Intronic	Protein coding	ATP2B2	miR		No	No	No
hsa-miR-92a-3p	135796	141676	134567	0.000256622	0.00200021	0.000715218	0.00174358	0.000458595	0.263019	Exonic	lncRNA	MIR17HG; ENSG00000283638	miR		No	Yes	No
hsa-miR-92b-3p	500.109	785.983	539.717	0.000126365	0.029527	0.0104801	0.0294006	0.0103537	0.35216	Exonic	lncRNA	THBS3-AS1	miR	176	No	No	Yes
hsa-miR-93-3p	233.561	229.084	226.079	0.00063856	0.0161136	0.00837156	0.0154751	0.007733	0.499706	Intronic	Protein coding	MCM7	miR-S	7629	No	Yes	No
hsa-miR-93-5p	9626.01	8769.65	9151.82	0.000291761	0.00195568	0.000998082	0.00166392	0.000706321	0.424492	Intronic	Protein coding	MCM7	miR	7629	No	Yes	No
hsa-miR-96-5p	762.904	889.766	835.156	0.00020444	0.00307785	0.000659273	0.00287341	0.000454832	0.15829	No annotated transcript	NA		miR		No	Yes	Yes
hsa-miR-99a-5p	2330.3	2624.41	2162.16	0.000478955	0.0050243	0.00213401	0.00454535	0.00165505	0.36412	Intronic	lncRNA	MIR99AHG	miR	527414	Yes	Yes	No
hsa-miR-99b-3p	249.172	178.728	192.411	0.000338382	0.00507025	0.00115405	0.00473187	0.000815666	0.172377	Exonic	Protein coding	SPACA6	miR-S	718	Yes	No	No
hsa-miR-99b-5p	6538.12	6927.53	6926.61	0.000316323	0.00578053	0.00363452	0.00546421	0.00331819	0.60726	Exonic	Protein coding	SPACA6	miR	718	Yes	No	No
